# Supplementary material for: RUBIC identifies driver genes by detecting recurrent DNA copy number breaks
Source: Nat Commun. 2016 Jul 11;7:12159. doi: 10.1038/ncomms12159 (PMC4942583; doi:10.1038/ncomms12159)
Supplement: Supplementary Data 1 — Cancer Gene Census [file ncomms12159-s2.xlsx]

## Sheet: cancer_gene_census_used
Supplementary Data 1: Cancer Gene Census
Gene Symbol	Name	Entrez GeneId	Chr	Chr Band	Somatic	Germline	Tumour Types(Somatic)	Tumour Types(Germline)	Cancer Syndrome	Tissue Type	Molecular Genetics	Mutation Types	Translocation Partner	Other Germline Mut	Other Syndrome	Synonyms
ABI1	abl-interactor 1	10006	10	10p11.2	yes		AML			L	Dom	T	MLL			ABI1,E3B1,ABI-1,SSH3BP1,10006
ABL1	v-abl Abelson murine leukemia viral oncogene homolog 1	25	9	9q34.1	yes		CML, ALL, T-ALL			L	Dom	T, Mis	BCR, ETV6, NUP214			ABL1,p150,ABL,c-ABL,JTK7,bcr/abl,v-abl,P00519,25,ENSG00000097007
ABL2	c-abl oncogene 2, non-receptor tyrosine kinase	27	1	1q24-q25	yes		AML			L	Dom	T	ETV6			ABL2,ARG,RP11-177A2_3,ABLL,ENSG00000143322,P42684,27
ACSL3	acyl-CoA synthetase long-chain family member 3	2181	2	2q36	yes		prostate			E	Dom	T	ETV1			2181,ASPM,PRO2194,ACS3,FACL3,O95573,ENSG00000123983,ACSL3
AF1Q	ALL1-fused gene from chromosome 1q	10962	1	1q21	yes		ALL			L	Dom	T	MLL			MLLT11,Q13015,AF1Q,ENSG00000213190,10962
AKAP9	A kinase (PRKA) anchor protein (yotiao) 9	10142	7	7q21-q22	yes		papillary thyroid			E	Dom	T	BRAF			KIAA0803,AKAP350,CG-NAP,MU-RMS-40_16A,PRKA9,YOTIAO,HYPERION,AKAP450,Q99996,ENSG00000127914,10142,AKAP9
AKT1	v-akt murine thymoma viral oncogene homolog 1	207	14	14q32.32	yes		breast, colorectal, ovarian, NSCLC			E	Dom	Mis				P31749,AKT1_NEW,207,ENSG00000142208,AKT,MGC99656,PKB,PKB-ALPHA,PRKBA,RAC,RAC-ALPHA
AKT2	v-akt murine thymoma viral oncogene homolog 2	208	19	19q13.1-q13.2	yes		ovarian, pancreatic			E	Dom	A				AKT2,PRKBB,P31751,RAC-BETA,ENSG00000105221,208,PKBBETA
ALDH2	aldehyde dehydrogenase 2 family (mitochondrial)	217	12	12q24.2	yes		leiomyoma			M	Dom	T	HMGA2			ALDH2,ALDHI,ALDM,MGC1806,P05091,ALDH-E2,ENSG00000111275,217
ALK	anaplastic lymphoma kinase (Ki-1)	238	2	2p23	yes	yes	ALCL, NSCLC, neuroblastoma	neuroblastoma	familial neuroblastoma	L, E, M	Dom	T, Mis, A	NPM1, TPM3, TFG, TPM4, ATIC, CLTC, MSN, ALO17, CARS, EML4, KIF5B, C2orf22			ENSG00000171094,CD246,TFG/ALK,Q9UM73,ALK,238
AMER1	APC membrane recruitment protein 1	139285	X	Xq11.2	yes		Wilms tumour			O	Rec	F, D, N, Mis				AMER1,RP11-403E24_2,WTX,FLJ39827,ENSG00000184675,FAM123B,139285
APC	adenomatous polyposis of the colon gene	324	5	5q21	yes	yes	colorectal, pancreatic, desmoid, hepatoblastoma, glioma, other CNS	colorectal, pancreatic, desmoid, hepatoblastoma, glioma, other CNS	adenomatous polyposis coli; Turcot syndrome	E, M, O	Rec	D, Mis, N, F, S				324,DP2,DP2_5,DP3,GS,FPC,FAP,ENSG00000134982,P25054,APC
ARHGEF12	RHO guanine nucleotide exchange factor (GEF) 12 (LARG)	23365	11	11q23.3	yes		AML			L	Dom	T	MLL			23365,Q9NZN5,PRO2792,DKFZp686O2372,LARG,KIAA0382,ENSG00000196914,ARHGEF12
ARID1A	AT rich interactive domain 1A (SWI-like)	8289	1	1p35.3	yes		clear cell ovarian carcinoma, RCC			E	Rec	Mis, N, F, S, D				8289,BAF250,BAF250a,P270,RP1-50O24_1,B120,BM029,C1orf4,SMARCF1,ENSG00000117713,ARID1A
ARID2	AT rich interactive domain 2	196528	12	12q12	yes		hepatocellular carcinoma			E	Rec	N, S, F				196528,ENSG00000189079,BAF200,DKFZp686G052,DKFZp779P0222,FLJ30619,KIAA1557,p200,Q68CP9,ARID2
ARNT	aryl hydrocarbon receptor nuclear translocator	405	1	1q21	yes		AML			L	Dom	T	ETV6			ARNT,HIF1BETA,TANGO,HIF1B,HIF-1beta,P27540,ENSG00000143437,405
ASPSCR1	alveolar soft part sarcoma chromosome region, candidate 1	79058	17	17q25	yes		alveolar soft part sarcoma			M	Dom	T	TFE3			79058,Q9BZE9,ENSG00000169696,ASPSCR1
ASXL1	additional sex combs like 1	171023	20	20q11.1	yes		MDS, CMML			L	Rec	F, N, Mis				171023,KIAA0978,MGC117280,MGC71111,Q8IXJ9,ENSG00000171456,ASXL1
ATF1	activating transcription factor 1	466	12	12q13	yes		malignant melanoma of soft parts, angiomatoid fibrous histiocytoma			E, M	Dom	T	EWSR1, FUS			466,TREB36,P18846,ENSG00000123268,ATF1
ATIC	5-aminoimidazole-4-carboxamide ribonucleotide formyltransferase/IMP cyclohydrolase	471	2	2q35	yes		ALCL			L	Dom	T	ALK			P31939,IMPCHASE,PURH,AICARFT,ENSG00000138363,471,ATIC
ATM	ataxia telangiectasia mutated	472	11	11q22.3	yes	yes	T-PLL	leukaemia, lymphoma, medulloblastoma, glioma	ataxia-telangiectasia	L, O	Rec	D, Mis, N, F, S				472,TELO1,ATA,ATC,ATDC,MGC74674,Q13315,AT1,DKFZp781A0353,ATE,ATD,TEL1,ENSG00000149311,ATM
ATP1A1	ATPase, Na+/K+ transporting, alpha 1 polypeptide	476	1	p21	yes		adrenal aldosterone producing adenoma			E	Dom	Mis, O				P05023,ATP1A1,476,ENSG00000163399,MGC3285,MGC51750
ATP2B3	ATPase, Ca++ transporting, plasma membrane 3	492	X	q28	yes		adrenal aldosterone producing adenoma			E	Dom	O				ATP2B3,PMCA3,ENSG00000067842,492
ATRX	alpha thalassemia/mental retardation syndrome X-linked	546	X	Xq21.1	yes		Pancreatic neuroendocrine tumours, paediatric GBM			E	Rec	Mis, F, N		yes	ATR-X (alpha thalassemia/mental retardation) syndrome	P46100,ATRX_ENST00000373344,546,ATR2,MGC2094,MRXHF1,RAD54,RAD54L,SFM1,SHS,XH2,XNP,ZNF-HX
AXIN1	axin 1	8312	16	16p13.3	yes	yes	colorectal, endometrial, prostate and hepatocellular carcinomas, hepatoblastoma, sporadic medulloblastoma			E, O	Rec	D, Mis, N, F, S				8312,LA16c-314G4_3,MGC52315,AXIN,ENSG00000103126,O15169,AXIN1
BAP1	BRCA1 associated protein-1 (ubiquitin carboxy-terminal hydrolase)	8314	3	3p21.31-p21.2	yes		uveal melanoma, breast, NSCLC, RCC	mesothelioma, uveal melanoma		E	Rec	N, Mis, F, S, O				8314,DKFZp686N04275,FLJ37180,HUCEP-13,hucep-6,KIAA0272,ENSG00000163930,BAP1,FLJ35406,Q92560
BCL10	B-cell CLL/lymphoma 10	8915	1	1p22	yes		MALT			L	Dom	T	IGH@			BCL10,CIPER,CLAP,mE10,CARMEN,c-E10,ENSG00000142867,8915
BCL11A	B-cell CLL/lymphoma 11A	53335	2	2p13	yes		B-CLL			L	Dom	T	IGH@			KIAA1809,BCL11A-L,FLJ10173,EVI9,Q9H165,BCL11A-XL,BCL11A-S,CTIP1,FLJ34997,ENSG00000119866,53335,BCL11A
BCL11B	B-cell CLL/lymphoma 11B (CTIP2)	64919	14	14q32.1	yes		T-ALL			L	Dom	T	TLX3			BCL11B,RIT1,CTIP-2,Q9C0K0,hRIT1-alpha,CTIP2,64919,ENSG00000127152
BCL2	B-cell CLL/lymphoma 2	596	18	18q21.3	yes		NHL, CLL			L	Dom	T	IGH@			BCL2,Bcl-2,ENSG00000171791,596
BCL3	B-cell CLL/lymphoma 3	602	19	19q13	yes		CLL			L	Dom	T	IGH@			BCL3,P20749,BCL4,D19S37,ENSG00000069399,602
BCL6	B-cell CLL/lymphoma 6	604	3	3q27	yes		NHL, CLL			L	Dom	T, Mis	IG loci, ZNFN1A1, LCP1, PIM1, TFRC, CIITA, NACA, HSPCB, HSPCA, HIST1H4I, IL21R, POU2AF1, ARHH, EIF4A2, SFRS3			BCL6A,BCL5,ZNF51,LAZ3,P41182,ZBTB27,ENSG00000113916,604,BCL6
BCL7A	B-cell CLL/lymphoma 7A	605	12	12q24.1	yes		BNHL			L	Dom	T	MYC			BCL7A,BCL7,ENSG00000110987,605
BCL9	B-cell CLL/lymphoma 9	607	1	1q21	yes		B-ALL			L	Dom	T	IGH@, IGL@			607,LGS,MGC131591,ENSG00000116128,BCL9
BCOR	BCL6 corepressor	54880	X	Xp11.4	yes		retinoblastoma, AML, APL (translocation)				Rec	F, N, S, T	RARA	yes	oculo-facio-cardio-dental genetic	ANOP2,MGC71031,FLJ20285,MGC131961,KIAA1575,MCOPS2,MAA2,ENSG00000183337,BCOR,54880,FLJ38041
BCR	breakpoint cluster region	613	22	22q11.21	yes		CML, ALL, AML			L	Dom	T	ABL1, FGFR1, JAK2			P11274,FLJ16453,PHL,ALL,D22S662,CML,D22S11,BCR1,BCR,ENSG00000186716,613
BIRC3	baculoviral IAP repeat-containing 3	330	11	11q22	yes		CLL, MALT, MCL, MM			L	Dom	D, F, N, T, Mis	MALT1			BIRC3,AIP1,HAIP1,hiap-1,RNF49,MALT2,cIAP2,API2,Q13489,HIAP1,ENSG00000023445,330,CIAP2,MIHC
BLM	Bloom Syndrome	641	15	15q26.1		yes		leukaemia, lymphoma, skin squamous cell, other tumour types	Bloom syndrome	L, E	Rec	Mis, N, F				RECQL3,MGC131620,BS,MGC126616,RECQL2,RECQ2,MGC131618,ENSG00000197299,BLM,641
BMPR1A	bone morphogenetic protein receptor, type IA	657	10	10q22.3		yes		gastrointestinal polyps	juvenile polyposis	E	Rec	Mis, N, F				657,ACVRLK3,CD292,ALK3,P36894,ENSG00000107779,BMPR1A
BRAF	v-raf murine sarcoma viral oncogene homolog B1	673	7	7q34	yes		melanoma, colorectal, papillary thyroid, borderline ovarian, NSCLC, cholangiocarcinoma, pilocytic astrocytoma			E	Dom	Mis, T, O	AKAP9, KIAA1549	yes	Cardio-facio-cutaneous syndrome	P15056,MGC126806,BRAF1,B-raf 1,RAFB1,MGC138284,ENSG00000157764,673,BRAF,B-raf1
BRCA1	familial breast/ovarian cancer gene 1	672	17	17q21	yes	yes	ovarian	breast, ovarian	hereditary breast/ovarian cancer	E	Rec	D, Mis, N, F, S				IRIS,BRCAI,PSCP,RNF53,BRCC1,ENSG00000012048,672,BRCA1
BRCA2	familial breast/ovarian cancer gene 2	675	13	13q12	yes	yes	breast, ovarian, pancreatic	breast, ovarian, pancreatic, leukaemia (FANCB, FANCD1)	hereditary breast/ovarian cancer	L, E	Rec	D, Mis, N, F, S				BRCA2,FAD,RP11-298P3_4,FANCB,BRCC2,FANCD1,FANCD,FAD1,FACD,ENSG00000139618,675
BRD3	bromodomain containing 3	8019	9	9q34	yes		lethal midline carcinoma of young people			E	Dom	T	C15orf55			8019,KIAA0043,RING3L,ORFX,Q15059,BRD3,ENSG00000169925
BRD4	bromodomain containing 4	23476	19	19p13.1	yes		lethal midline carcinoma of young people			E	Dom	T	C15orf55			23476,MCAP,O60885,CAP,HUNKI,ENSG00000141867,BRD4
BRIP1	BRCA1 interacting protein C-terminal helicase 1	83990	17	17q22		yes		AML, leukaemia, breast	Fanconi anaemia J, breast cancer susceptiblity	L, E	Rec	F, N, Mis				83990,MGC126521,OF,MGC126523,Q9BX63,FLJ90232,FANCJ,BACH1,ENSG00000136492,BRIP1
BTG1	B-cell translocation gene 1, anti-proliferative	694	12	12q22	yes		BCLL			L	Dom	T	MYC			BTG1,P62324,ENSG00000133639,694
BUB1B	BUB1 budding uninhibited by benzimidazoles 1 homolog beta (yeast)	701	15	15q15		yes		rhabdomyosarcoma	mosaic variegated aneuploidy	M	Rec	Mis, N, F, S				BUB1B,Bub1A,hBUBR1,O60566,BUB1beta,SSK1,ENSG00000156970,701,BUBR1,MAD3L
C15orf55	chromosome 15 open reading frame 55	256646	15	15q14	yes		lethal midline carcinoma			E	Dom	T	BRD3, BRD4			256646,NUT,ENSG00000184507,NUT
C16orf75	chromosome 16 open reading frame 75	116028	16	16p13.13	yes		PMBL, Hodgkin lymphoma			L	Dom	T	CIITA			116028,MGC24665,ENSG00000175643,C16orf75,C16orf75
C2orf44	chromosome 2 open reading frame 44	80304	2	2p23.3	yes		NSCLC			E	Dom	T	ALK			FLJ21945,PP384,ENSG00000163026,C2orf44,80304
CACNA1D	calcium channel, voltage-dependent, L type, alpha 1D subunit	776	3	p14.3	yes		adrenal aldosterone producing adenoma			E	Dom	Mis		yes	Syndrome featuring primary aldosteronism, seizures and neuromuscular disease.	CCHL1A2,CACNA1D,776,ENSG00000157388,CACH3,CACN4,CACNL1A2,Cav1_3
CALR	calreticulin	811	19	p13.3-p13.2	yes		MPN, MDS			L	Dom	F, Mis				811,ENSG00000179218,cC1qR,FLJ26680,RO,SSA,P27797,CALR
CAMTA1	calmodulin binding transcription activator 1	23261	1	1p36.31-p36.23	yes		epithelioid haemangioendothelioma			M	Dom	T	WWTR1			23261,ENSG00000171735,KIAA0833,Q9Y6Y1,CAMTA1
CANT1	calcium activated nucleotidase 1	124583	17	17q25	yes		prostate			E	Dom	T	ETV4			124583,SCAN-1,SHAPY,Q8WVQ1,ENSG00000171302,CANT1
CARD11	caspase recruitment domain family, member 11	84433	7	7p22	yes		DLBCL			L	Dom	Mis				CARD11,BIMP3,Q9BXL7,MGC133069,CARMA1,ENSG00000198286,84433
CARS	cysteinyl-tRNA synthetase	833	11	11p15.5	yes		ALCL			L	Dom	T	ALK			CARS,P49589,ENSG00000110619,833
CASP8	caspase 8, apoptosis-related cysteine peptidase	841	2	q33-q34	yes		hepatocellular, oral squamous cell, breast			E	Rec	N, S, F				ALPS2B,FLICE,MCH5,MACH,CAP4,MGC78473,ENSG00000064012,841,CASP8
CBFA2T3	core-binding factor, runt domain, alpha subunit 2; translocated to, 3 (MTG-16)	863	16	16q24	yes		AML			L	Dom	T	RUNX1			CBFA2T3,MTG16,ETO2,MTGR2,ZMYND4,ENSG00000129993,863
CBFB	core-binding factor, beta subunit	865	16	16q22	yes		AML			L	Dom	T	MYH11			865,PEBP2B,Q13951,ENSG00000067955,CBFB
CBL	Cas-Br-M (murine) ecotropic retroviral transforming	867	11	11q23.3	yes		AML, JMML, MDS			L	Dom, Rec	T, Mis S, O	MLL			CBL,RNF55,CBL2,C-CBL,ENSG00000110395,867
CBLB	Cas-Br-M (murine) ecotropic retroviral transforming sequence b	868	3	3q13.11	yes		AML			L	Rec	Mis S				Nbla00127,DKFZp686J10223,DKFZp779A0729,DKFZp779F1443,FLJ36865,FLJ41152,RNF56,ENSG00000114423,868,CBLB
CBLC	Cas-Br-M (murine) ecotropic retroviral transforming sequence c	23624	19	19q13.2	yes		AML			L	Rec	M				23624,CBL-3,CBL-SL,Q9ULV8,ENSG00000142273,CBLC,RNF57
CCDC6	coiled-coil domain containing 6	8030	10	10q21	yes		NSCLC			E	Dom	T	RET			8030,D10S170,PTC,TST1,H4,TPC,Q16204,ENSG00000108091,CCDC6
CCNB1IP1	cyclin B1 interacting protein 1, E3 ubiquitin protein ligase	57820	14	14q11.2	yes		leiomyoma			M	Dom	T	HMGA2			57820,C14orf18,HEI10,Q9NPC3,ENSG00000100814,CCNB1IP1
CCND1	cyclin D1	595	11	11q13	yes		CLL, B-ALL, breast			L, E	Dom	T	IGH@, FSTL3			D11S287E,BCL1,U21B31,PRAD1,ENSG00000110092,595,CCND1
CCND2	cyclin D2	894	12	12p13	yes		NHL,CLL			L	Dom	T	IGL@			P30279,KIAK0002,MGC102758,CCND2,ENSG00000118971,894
CCND3	cyclin D3	896	6	6p21	yes		MM			L	Dom	T	IGH@			CCND3,P30281,ENSG00000112576,896
CCNE1	cyclin E1	898	19	19q12	yes		serous ovarian			E	Dom	A				898,CCNE,P24864,ENSG00000105173,CCNE1
CD274	CD274 molecule	29126	9	9p24	yes		PMBL, Hodgkin lymphoma			L	Dom	T	CIITA			CD274,PDL1,B7-H,Q9NZQ7,B7H1,MGC142294,PDCD1LG1,MGC142296,PD-L1,PDCD1L1,ENSG00000120217,29126
CD74	CD74 molecule, major histocompatibility complex, class II invariant chain	972	5	5q32	yes		NSCLC			E	Dom	T	ROS1			972,ENSG00000019582,DHLAG,HLADG,Ia-GAMMA,protein 41,CD74
CD79A	CD79a molecule, immunoglobulin-associated alpha	973	19	19q13.2	yes		DLBCL, WM			L	Dom	S			agammaglobulinaemia	973,ENSG00000105369,IGA,MB-1,P11912,CD79A
CD79B	CD79b molecule, immunoglobulin-associated beta	974	17	17q23	yes		DLBCL, WM			L	Dom	Mis, S			agammaglobulinaemia	974,ENSG00000007312,B29,IGB,P40259,CD79B
CDC73	cell division cycle 73	79577	1	1q21-q31	yes	yes	parathyroid adenoma	parathyroid adenoma, multiple ossifying jaw fibroma	hyperparathyroidism-jaw tumour syndrome	E, M	Rec	Mis, N, F				79577,HRPT2,C1orf28,FLJ23316,Q6P1J9,HPT-JT,ENSG00000134371,CDC73
CDH1	cadherin 1, type 1, E-cadherin (epithelial) (ECAD)	999	16	16q22.1	yes	yes	lobular breast, gastric	gastric	familial gastric carcinoma	E	Rec	Mis, N, F, S				999,uvomorulin,ECAD,CD324,LCAM,UVO,Arc-1,CDHE,ENSG00000039068,CDH1,P12830
CDH11	cadherin 11, type 2, OB-cadherin (osteoblast)	1009	16	16q22.1	yes		aneurysmal bone cyst			M	Dom	T	USP6			1009,OB,P55287,CAD11,ENSG00000140937,CDH11
CDK12	cyclin-dependent kinase 12	51755	17	17q12	yes		serous ovarian			E	Rec	Mis, N, F				CRKRS,KIAA0904,Q9NYV4,CRKR,CRK7,ENSG00000167258,CRKRS,51755
CDK4	cyclin-dependent kinase 4	1019	12	12q14		yes		melanoma	familial malignant melanoma	E	Dom	Mis				MGC14458,PSK-J3,P11802,CMM3,ENSG00000135446,CDK4,1019
CDK6	cyclin-dependent kinase 6	1021	7	7q21-q22	yes		ALL			L	Dom	T	MLLT10			MGC59692,PLSTIRE,ENSG00000105810,Q00534,CDK6,1021
CDKN2A	cyclin-dependent kinase inhibitor 2A (p16(INK4a)) gene	1029	9	9p21	yes	yes	melanoma, multiple other tumour types	melanoma, pancreatic	familial malignant melanoma	L, E, M, O	Rec	D, Mis, N, F, S				p19,CDK4I,INK4,MLM,p16INK4,p14ARF,INK4a,p16INK4a,MTS1,p16,TP16,ARF,CMM2,p14,ENSG00000147889,P42771,1029,CDKN2A,CDKN2
CDKN2C	cyclin-dependent kinase inhibitor 2C (p18, inhibits CDK4)	1031	1	1p32	yes		glioma, MM			O, L	Rec	D				1031,P42773,p18-INK4C,p18,INK4C,CDKN2C,ENSG00000123080
CDX2	caudal type homeo box transcription factor 2	1045	13	13q12.3	yes		AML			L	Dom	T	ETV6			1045,CDX3,Q99626,ENSG00000165556,CDX2
CEBPA	CCAAT/enhancer binding protein (C/EBP), alpha	1050	19	19q13.1	yes		AML, MDS			L	Dom	Mis, N, F				CEBPA,CEBP,P49715,C/EBP-alpha,1050
CHCHD7	coiled-coil-helix-coiled-coil-helix domain containing 7	79145	8	8q11.2	yes		salivary gland adenoma			E	Dom	T	PLAG1			79145,ENSG00000170791,FLJ40966,MGC2217,Q9BUK0,CHCHD7
CHEK2	CHK2 checkpoint homolog (S. pombe)	11200	22	22q12.1		yes		breast	familial breast cancer	E	Rec	F				HuCds1,bA444G7,CDS1,CHK2,LFS2,PP1425,RP11-436C9_1,RAD53,O96017,ENSG00000183765,11200,CHEK2
CHIC2	cysteine-rich hydrophobic domain 2	26511	4	4q11-q12	yes		AML			L	Dom	T	ETV6			26511,BTL,Q9UKJ5,CHIC2
CHN1	chimerin (chimaerin) 1	1123	2	2q31-q32.1	yes		extraskeletal myxoid chondrosarcoma			M	Dom	T	TAF15			CHN1,ARHGAP2,RHOGAP2,n-chimerin,CHN,RhoGAP2,ENSG00000128656,1123
CIC	capicua homolog	23152	19	19q13.2	yes		oligodendroglioma, soft tissue sarcoma			O	Rec	Mis, F, S,T	DUX4			23152,ENSG00000079432,KIAA0306,Q96RK0,CIC
CIITA	class II, major histocompatibility complex, transactivator	4261	16	16p13	yes		PMBL, Hodgkin lymphoma			L	Dom	T	FLJ27352, CD274, CD273, RALGDS, RUNDC2A, C16orf75, BCL6			4261,P33076,C2TA,MHC2TA,ENSG00000179583,CIITA
CLTC	clathrin, heavy polypeptide (Hc)	1213	17	17q11-qter	yes		ALCL, renal			L	Dom	T	ALK, TFE3			Q00610,CLTCL2,ENSG00000141367,1213,CLTC
CLTCL1	clathrin, heavy polypeptide-like 1	8218	22	22q11.21	yes		ALCL			L	Dom	T	?			8218,CLTCL,P53675,ENSG00000070371,CLTCL1
CMKOR1	chemokine orphan receptor 1	57007	2	2q37.3	yes		lipoma			M	Dom	T	HMGA2			CMKOR1,GPR159,P25106,RDC1,ENSG00000144476,57007,CXCR7
CNOT3	CCR4-NOT transcription complex subunit 3	4849	19	19q13.4	yes		T-ALL			L	Rec	Mis, N, F				4849,KIAA0691,LENG2,NOT3,NOT3H,O75175,ENSG00000088038,CNOT3
COL1A1	collagen, type I, alpha 1	1277	17	17q21.31-q22	yes		dermatofibrosarcoma protuberans, aneurysmal bone cyst			M	Dom	T	PDGFB, USP6	yes	Osteogenesis imperfecta	COL1A1,P02452,OI4,ENSG00000108821,1277
COX6C	cytochrome c oxidase subunit VIc	1345	8	8q22-q23	yes		uterine leiomyoma			M	Dom	T	HMGA2			COX6C,P09669,ENSG00000164919,1345
CREB1	cAMP responsive element binding protein 1	1385	2	2q34	yes		clear cell sarcoma, angiomatoid fibrous histiocytoma			M	Dom	T	EWSR1			CREB1,ENSG00000118260,1385
CREB3L1	cAMP responsive element binding protein 3-like 1	90993	11	11p11.2	yes		myxofibrosarcoma			M	Dom	T	FUS			90993,CREB3L1,ENSG00000157613,OASIS,Q96BA8
CREB3L2	cAMP responsive element binding protein 3-like 2	64764	7	7q34	yes		fibromyxoid sarcoma			M	Dom	T	FUS			MGC131709,MGC71006,BBF2H7,TCAG_1951439,ENSG00000182158,CREB3L2,64764
CREBBP	CREB binding protein (CBP)	1387	16	16p13.3	yes		ALL, AML, DLBCL, B-NHL			L	Dom/Rec	T, N, F, Mis, O	MLL, MORF, RUNXBP2	yes	Rubinstein-Taybi syndrome	1387,CBP,RTS,RSTS,ENSG00000005339,CREBBP
CRTC3	CREB regulated transcription coactivator 3	64784	15	15q26.1	yes		salivary gland mucoepidermoid			E	Dom	T	MAML2			64784,FLJ21868,TORC3,ENSG00000140577,CRTC3
CSF3R	colony stimulating factor 3 receptor (granulocyte)	1441	1	1p35-p34.3	yes		aCML, chronic neutrophilic leukaemia			L						1441,CD114,GCSFR,ENSG00000119535,CSF3R
CTNNB1	catenin (cadherin-associated protein), beta 1	1499	3	3p22-p21.3	yes		colorectal, ovarian, hepatoblastoma, pleomorphic salivary gland adenoma, other tumour types			E, M, O	Dom	H, Mis, T	PLAG1			P35222,CTNNB,ENSG00000168036,1499,CTNNB1
CYLD	familial cylindromatosis gene	1540	16	16q12-q13	yes	yes	cylindroma	cylindroma	familial cylindromatosis	E	Rec	Mis, N, F, S				1540,CYLD1,FLJ20180,EAC,FLJ31664,HSPC057,CDMT,CYLDI,KIAA0849,USPL2,ENSG00000083799,CYLD
DAXX	death-domain associated protein	1616	6	6p21.3	yes		pancreatic neuroendocrine tumour, paediatric glioblastoma			E	Rec	Mis, F, N				MGC126246,BING2,DAP6,DAQB-126H3_2,MGC126245,Q9UER7,ENSG00000206206,1616,DAXX
DDB2	damage-specific DNA binding protein 2	1643	11	11p12		yes		skin basal cell, skin squamous cell, melanoma	xeroderma pigmentosum (E)	E	Rec	Mis, N				DDB2,Q92466,FLJ34321,ENSG00000134574,1643
DDIT3	DNA-damage-inducible transcript 3	1649	12	12q13.1-q13.2	yes		liposarcoma			M	Dom	T	FUS			DDIT3,CEBPZ,CHOP,P35638,CHOP10,GADD153,MGC4154,_C/EBP zeta_,ENSG00000175197,1649
DDX10	DEAD (Asp-Glu-Ala-Asp) box polypeptide 10	1662	11	11q22-q23	yes		AML*			L	Dom	T	NUP98			1662,HRH-J8,Q13206,ENSG00000178105,DDX10
DDX5	DEAD (Asp-Glu-Ala-Asp) box polypeptide 5	1655	17	17q21	yes		prostate			E	Dom	T	ETV4			1655,HLR1,HUMP68,G17P1,p68,DKFZp686J01190,P17844,ENSG00000108654,DDX5
DDX6	DEAD (Asp-Glu-Ala-Asp) box polypeptide 6	1656	11	11q23.3	yes		B-NHL			L	Dom	T	IGH@			1656,P54,FLJ36338,RCK,P26196,HLR2,ENSG00000110367,DDX6
DEK	DEK oncogene (DNA binding)	7913	6	6p23	yes		AML			L	Dom	T	NUP214			7913,D6S231E,P35659,ENSG00000124795,DEK
DICER1	dicer 1, ribonuclease type III	23405	14	14q32.13	yes	yes	sex cord-stromal tumour, TGCT, embryonal rhabdomyosarcoma	pleuropulmonary blastoma	familial pleuropulmonary blastoma	E, M, O	Rec	Mis F, N				23405,Dicer,Q9UPY3,K12H4_8-LIKE,HERNA,KIAA0928,ENSG00000100697,DICER1
DNM2	dynamin 2	1785	19	19p13.2	yes		ETP ALL			L	Rec	F, N, Splice, Mis, O				1785,CMTDI1,CMTDIB,DYN2,DYNII,ENSG00000079805,DNM2
DNMT3A	DNA (cytosine-5-)-methyltransferase 3 alpha	1788	2	2p23	yes		AML			L	Rec	Mis, F, N, S				DNMT3A,Q9Y6K1,M_HsaIIIA,DNMT3A2,1788,ENSG00000119772
DUX4	double homeobox, 4	22947	4	4q35	yes		soft tissue sarcoma			M	Dom	T	CIC			P0CJ90,DUX4,P0CJ85,P0CJ86,P0CJ88,P0CJ89
EBF1	early B-cell factor 1	1879	5	5q34	yes		lipoma			M	Dom	T	HMGA2			1879,COE1,EBF,O/E-1,OLF1,Q9UH73,ENSG00000164330,EBF1
ECT2L	epithelial cell transforming sequence 2 oncogene-like	345930	6	6q24.1	yes		ETP ALL			L	Rec	N, Splice, Mis				345930,C6orf91,ENSG00000203734,dJ509I19_2,dJ509I19_3,Q008S8,C6orf91,LFDH
EGFR	epidermal growth factor receptor (erythroblastic leukemia viral (v-erb-b) oncogene homolog, avian)	1956	7	7p12.3-p12.1	yes	yes	glioma, NSCLC	NSCLC	familial lung cancer	E, O	Dom	A, O, Mis				EGFR,mENA,ERBB,ERBB1,ENSG00000146648,P00533,1956
EIF4A2	eukaryotic translation initiation factor 4A, isoform 2	1974	3	3q27.3	yes		NHL			L	Dom	T	BCL6			1974,DDX2B,EIF4A,BM-010,EIF4F,ENSG00000156976,EIF4A2
ELF4	E74-like factor 4 (ets domain transcription factor)	2000	X	Xq26	yes		AML			L	Dom	T	ERG			2000,MEF,Q99607,RP3-510O21_2,ELFR,ENSG00000102034,ELF4
ELK4	ELK4, ETS-domain protein (SRF accessory protein 1)	2005	1	1q32	yes		prostate			E	Dom	T	SLC45A3			2005,SAP1,P28324,ENSG00000158711,ELK4
ELL	ELL gene (11-19 lysine-rich leukemia gene)	8178	19	19p13.1	yes		AL			L	Dom	T	MLL			ELL,P55199,Men,C19orf17,ELL1,ENSG00000105656,8178
ELN	elastin	2006	7	7q11.23	yes		B-ALL			L	Dom	T	PAX5	yes	Supravalvular Aortic Stenosis, Cutis laxa , Williams-Beuren Syndrome	2006,ENSG00000049540,FLJ38671,FLJ43523,SVAS,WBS,WS,ELN
EML4	echinoderm microtubule associated protein like 4	27436	2	2p21	yes		NSCLC			E	Dom	T	ALK			EML4,ENSG00000143924,27436
EP300	300 kd E1A-Binding protein gene	2033	22	22q13	yes		colorectal, breast, pancreatic, AML, ALL, DLBCL			L, E	Rec	T, N, F, Mis, O	MLL, RUNXBP2			2033,ENSG00000100393,p300,RP1-85F18_1,EP300
EPS15	epidermal growth factor receptor pathway substrate 15 (AF1p)	2060	1	1p32	yes		ALL			L	Dom	T	MLL			AF-1P,AF1P,MLLT5,P42566,ENSG00000085832,EPS15,2060
ERBB2	v-erb-b2 erythroblastic leukemia viral oncogene homolog 2, neuro/glioblastoma derived oncogene homolog (avian)	2064	17	17q21.1	yes		breast, ovarian, other tumour types, NSCLC, gastric			E	Dom	A, Mis, O				HER-2,c-erb B2,NEU,TKR1,NGL,HER2,HER-2/neu,c-erbB2,ENSG00000141736,P04626,2064,ERBB2
ERCC2	excision repair cross-complementing rodent repair deficiency, complementation group 2 (xeroderma pigmentosum D)	2068	19	19q13.2-q13.3		yes		skin basal cell, skin squamous cell, melanoma	xeroderma pigmentosum (D)	E	Rec	Mis, N, F, S				XPD,TTD,MGC126218,MGC126219,P18074,MAG,COFS2,ENSG00000104884,ERCC2,2068,MGC102762,EM9
ERCC3	excision repair cross-complementing rodent repair deficiency, complementation group 3 (xeroderma pigmentosum group B complementing)	2071	2	2q21		yes		skin basal cell, skin squamous cell, melanoma	xeroderma pigmentosum (B)	E	Rec	Mis, S				2071,RAD25,XPB,BTF2,P19447,TFIIH,GTF2H,ENSG00000163161,ERCC3
ERCC4	excision repair cross-complementing rodent repair deficiency, complementation group 4	2072	16	16p13.3-p13.13		yes		skin basal cell, skin squamous cell, melanoma	xeroderma pigmentosum (F)	E	Rec	Mis, N, F				Q92889,XPF,RAD1,ENSG00000175595,2072,ERCC4
ERCC5	excision repair cross-complementing rodent repair deficiency, complementation group 5 (xeroderma pigmentosum, complementation group G (Cockayne syndrome))	2073	13	13q33		yes		skin basal cell, skin squamous cell, melanoma	xeroderma pigmentosum (G)	E	Rec	Mis, N, F				2073,XPGC,ERCM2,UVDR,XPG,COFS3,RP11-484I6_5,ENSG00000134899,ERCC5
ERG	v-ets erythroblastosis virus E26 oncogene like (avian)	2078	21	21q22.3	yes		Ewing sarcoma, prostate, AML			M, E, L	Dom	T	EWSR1, TMPRSS2, ELF4, FUS, HERPUD1, NDRG1			ERG,P11308,2078
ETV1	ets variant gene 1	2115	7	7p22	yes		Ewing sarcoma, prostate			M, E	Dom	T	EWSR1, TMPRSS2, SLC45A3, C15orf21, HNRNPA2B1. ACSL3			ETV1,DKFZp781L0674,MGC120534,MGC104699,MGC120533,ER81,ENSG00000006468,2115
ETV4	ets variant gene 4 (E1A enhancer binding protein, E1AF)	2118	17	17q21	yes		Ewing sarcoma, prostate carcinoma			M, E	Dom	T	EWSR1, TMPRSS2, DDX5, KLK2, CANT1			2118,PEA3,PEAS3,E1A-F,E1AF,ENSG00000175832,ETV4
ETV5	ets variant gene 5	2119	3	3q28	yes		prostate			E	Dom	T	TMPRSS2, SCL45A3			2119,P41161,ERM,ENSG00000244405,ETV5
ETV6	ets variant gene 6 (TEL oncogene)	2120	12	12p13	yes		congenital fibrosarcoma, multiple leukaemia and lymphoma, secretory breast, MDS, ALL			L, E, M	Dom	T	NTRK3, RUNX1, PDGFRB, ABL1, MN1, ABL2, FACL6, CHIC2, ARNT, JAK2, EVI1, CDX2, STL, HLXB9, MDS2, PER1, SYK, TTL, FGFR3, PAX5			P41212,TEL/ABL,TEL,ETV6,ENSG00000139083,2120
EWSR1	Ewing sarcoma breakpoint region 1 (EWS)	2130	22	22q12	yes		Ewing sarcoma, desmoplastic small round cell tumour , ALL, clear cell sarcoma, sarcoma, myoepithelioma			L, M	Dom	T	FLI1, ERG, ZNF278, NR4A3, FEV, ATF1, ETV1, ETV4, WT1, ZNF384, CREB1, POU5F1, PBX1			2130,EWS,ENSG00000182944,EWSR1
EXT1	multiple exostoses type 1 gene	2131	8	8q24.11-q24.13		yes		exostoses, osteosarcoma	multiple exostoses type 1	M	Rec	Mis, N, F, S				2131,ttv,Q16394,EXT,ENSG00000182197,EXT1
EXT2	multiple exostoses type 2 gene	2132	11	11p12-p11		yes		exostoses, osteosarcoma	multiple exostoses type 2	M	Rec	Mis, N, F, S				ENSG00000151348,Q93063,SOTV,2132,EXT2
EZH2	enhancer of zeste homolog 2	2146	7	7q35-q36	yes		DLBCL			L	Rec?	Mis				EZH1,ENX-1,MGC9169,Q15910,ENSG00000106462,EZH2,2146
EZR	ezrin	7430	6	6q25.3	yes		NSCLC			E	Dom	T	ROS1			7430,ENSG00000092820,CVL,DKFZp762H157,MGC1584,P15311,CVIL,FLJ26216,EZR
FAM46C	family with sequence similarity 46, member C	54855	1	1p12	yes		MM			L	Rec	Mis, F, O				Q5VWP2,FAM46C,54855,ENSG00000183508,FLJ20202
FANCA	Fanconi anemia, complementation group A	2175	16	16q24.3		yes		AML, leukaemia	Fanconi anaemia A	L	Rec	D, Mis, N, F, S				FA1,MGC75158,FANCH,FAH,FA,FA-H,ENSG00000187741,2175,FANCA,FAA,FACA
FANCC	Fanconi anemia, complementation group C	2176	9	9q22.3		yes		AML, leukaemia	Fanconi anaemia C	L	Rec	D, Mis, N, F, S				FAC,ENSG00000158169,FLJ14675,FACC,FA3,RP11-80I15_2,2176,FANCC
FANCD2	Fanconi anemia, complementation group D2	2177	3	3p26		yes		AML, leukaemia	Fanconi anaemia D2	L	Rec	D, Mis, N, F				FACD,FANCD,DKFZp762A223,FAD2,FA4,FLJ23826,ENSG00000144554,FANCD2,2177,FAD,FA-D2
FANCE	Fanconi anemia, complementation group E	2178	6	6p21-p22		yes		AML, leukaemia	Fanconi anaemia E	L	Rec	N, F, S				FANCE,FACE,FAE,ENSG00000112039,2178
FANCF	Fanconi anemia, complementation group F	2188	11	11p15		yes		AML, leukaemia	Fanconi anaemia F	L	Rec	N, F				FANCF,FAF,MGC126856,Q9NPI8,ENSG00000183161,2188
FANCG	Fanconi anemia, complementation group G	2189	9	9p13		yes		AML, leukaemia	Fanconi anaemia G	L	Rec	Mis, N, F, S				FANCG,ENSG00000221829,FAG,XRCC9,O15287,2189
FAS	Fas cell surface death receptor	355	10	10q24.1	yes		TGCT, nasal NK/T lymphoma, skin squamous cell carcinoma-burn scar related			L, E, O	Rec	Mis		yes	Autoimmune lymphoproliferative syndrome	FAS,FAS1,APT1,TNFRSF6,ALPS1A,CD95,P25445,APO-1,FASTM,ENSG00000026103,355
FBXO11	F-box protein 11	80204	2	2p16.3	yes		DLBCL			L	Rec	Mis, F, D				FBX11,MGC44383,FLJ12673,PRMT9,UG063H01,Q86XK2,ENSG00000138081,80204,FBXO11,VIT1
FBXW7	F-box and WD-40 domain protein 7 (archipelago homolog, Drosophila)	55294	4	4q31.3	yes		colorectal, endometrial, T-ALL			E, L	Rec	Mis, N, D, F				DKFZp686F23254,AGO,FBX30,FBW7,SEL10,FBXW6,CDC4,SEL-10,FLJ11071,ENSG00000109670,55294,FBXW7
FCGR2B	Fc fragment of IgG, low affinity IIb, receptor for (CD32)	2213	1	1q23	yes		ALL			L	Dom	T	?			CD32,FCGR2,IGFR2,CD32B,ENSG00000072694,FCGR2B,2213,P31994,FCG2
FEV	FEV protein - (HSRNAFEV)	54738	2	2q36	yes		Ewing sarcoma			M	Dom	T	EWSR1, FUS			54738,Pet-1,HSRNAFEV,PET-1,ENSG00000163497,FEV
FGFR1	fibroblast growth factor receptor 1	2260	8	8p11.2-p11.1	yes		MPN, NHL			L	Dom	T	BCR, FOP, ZNF198, CEP1	yes	Pfeiffer syndrome, Kallman syndrome	2260,CEK,H4,N-SAM,BFGFR,H2,KAL2,H5,FGFBR,FLG,HBGFR,H3,CD331,FLT2,P11362,ENSG00000077782,FGFR1
FGFR1OP	FGFR1 oncogene partner (FOP)	11116	6	6q27	yes		MPN, NHL			L	Dom	T	FGFR1			11116,FOP,ENSG00000213066,FGFR1OP
FGFR2	fibroblast growth factor receptor 2	2263	10	10q26	yes		gastric, NSCLC, endometrial			E	Dom	Mis		yes	Crouzon, Pfeiffer, and Apert syndromes	2263,BFR-1,KGFR,CFD1,K-SAM,CEK3,ECT1,TK25,JWS,CD332,BEK,TK14,ENSG00000066468,FGFR2
FGFR3	fibroblast growth factor receptor 3	2261	4	4p16.3	yes		bladder, MM, T-cell lymphoma			L, E	Dom	Mis, T	IGH@, ETV6	yes	Hypochondroplasia, Thanatophoric dysplasia	FGFR3,CD333,CEK2,HSFGFR3EX,ACH,JTK4,P22607,ENSG00000068078,2261
FH	fumarate hydratase	2271	1	1q42.1		yes		leiomyomatosis, renal	hereditary leiomyomatosis and renal cell cancer	E, M	Rec	Mis, N, F				2271,HLRCC,P07954,LRCC,MCL,MCUL1,ENSG00000091483,FH
FHIT	fragile histidine triad gene	2272	3	3p14.2	yes		pleomorphic salivary gland adenoma			E	Dom	T	HMGA2			P49789,FHIT,2272,ENSG00000189283,AP3Aase,FRA3B
FIP1L1	FIP1 like 1 (S. cerevisiae)	81608	4	4q12	yes		idiopathic hypereosinophilic syndrome			L	Dom	T	PDGFRA			81608,DKFZp586K0717,Q6UN15,ENSG00000145216,FIP1L1
FLI1	Friend leukemia virus integration 1	2313	11	11q24	yes		Ewing sarcoma			M	Dom	T	EWSR1			FLI1,SIC-1,Q01543,EWSR2,ENSG00000151702,2313
FLT3	fms-related tyrosine kinase 3	2322	13	13q12	yes		AML, ALL			L	Dom	Mis, O				2322,STK1,RP11-153M24_3,CD135,FLK2,P36888,ENSG00000122025,FLT3
FNBP1	formin binding protein 1 (FBP17)	23048	9	9q23	yes		AML			L	Dom	T	MLL			SH2D3B,NSP2,KIAA0554,ENSG00000137936,BCAR3,8412
FOXA1	forkhead box A1	3169	14	q12-q13	yes		breast, prostate			E	Dom	Mis, F				3169,TCF3A,MGC33105,HNF3A,P55317,ENSG00000129514,FOXA1
FOXL2	forkhead box L2	668	3	3q23	yes		granulosa-cell tumour of the ovary			O	Dom	Mis		yes	Blepharophimosis, ptosis and epicanthus inversus Types I, II; Premature ovarian failure type III	668,BPES,BPES1,PINTO,POF3,PFRK,P58012,ENSG00000183770,FOXL2
FOXP1	forkhead box P1	27086	3	3p14.1	yes		ALL			L	Dom	T	PAX5			27086,MGC12942,MGC88572,HSPC215,12CC4,QRF1,FLJ23741,MGC99551,hFKH1B,ENSG00000114861,FOXP1
FSTL3	follistatin-like 3 (secreted glycoprotein)	10272	19	19p13	yes		B-CLL			L	Dom	T	CCND1			10272,FLRG,O95633,ENSG00000070404,FSTL3
FUBP1	far upstream element (FUSE) binding protein 1	8880	1	1p13.1	yes		oligodendroglioma			O	Rec	F, N				FUBP,FBP,ENSG00000162613,8880,FUBP1
FUS	fusion, derived from t(12;16) malignant liposarcoma	2521	16	16p11.2	yes		liposarcoma, AML, Ewing sarcoma, angiomatoid fibrous histiocytoma, fibromyxoid sarcoma			M, L	Dom	T	DDIT3, ERG, FEV, ATF1, CREB3L2, CREB3L1			2521,TLS,P35637,FUS1,CHOP,FUS-CHOP,TLS/CHOP,ENSG00000089280,FUS
GAS7	growth arrest-specific 7	8522	17	17p	yes		AML*			L	Dom	T	MLL			8522,KIAA0394,O60861,MLL/GAS7,MGC1348,ENSG00000007237,GAS7
GATA1	GATA binding protein 1 (globin transcription factor 1)	2623	X	Xp11.23	yes		megakaryoblastic leukaemia of Downs syndrome			L	Dom	Mis, F				P15976,ERYF1,GF1,NFE1,ENSG00000102145,GATA1,2623
GATA2	GATA binding protein 2	2624	3	3q21.3	yes		AML (CML blast transformation)			L	Dom	Mis				2624,NFE1B,P23769,MGC2306,ENSG00000179348,GATA2
GATA3	GATA binding protein 3	2625	10	10p15	yes		breast			E	Rec	F, N, S		yes	HDR syndrome (HYPOPARATHYROIDISM, SENSORINEURAL DEAFNESS, AND RENAL DISEASE)	GATA3,HDR,MGC2346,MGC5199,MGC5445,ENSG00000107485,2625
GMPS	guanine monphosphate synthetase	8833	3	3q24	yes		AML			L	Dom	T	MLL			8833,ENSG00000163655,GMPS
GNA11	guanine nucleotide binding protein (G protein), alpha 11 (Gq class)	2767	19	19p13.3	yes		uveal melanoma			E	Dom	Mis				GNA11,GNA-11,ENSG00000088256,2767
GNAQ	guanine nucleotide binding protein (G protein), q polypeptide	2776	9	9q21	yes		uveal melanoma			E	Dom	Mis				2776,P50148,GAQ,RP11-494N1_1,G-ALPHA-q,ENSG00000156052,GNAQ
GNAS	guanine nucleotide binding protein (G protein), alpha stimulating activity polypeptide 1	2778	20	20q13.2	yes		pituitary adenoma			E	Dom	Mis		yes	McCune-Albright syndrome; pseudohypoparathyroidism, type IA	2778,RP4-543J19_4,PHP1B,XLalphas,AHO,GSA,PHP1A,XL,MGC33735,XL2,dJ806M20_3_3,Gnas,GPSA,SCG6,dJ309F20_1_1,C20orf45,GNAS1,GNASXL,POH,GSP,NESP,NESP55,ENSG00000087460,GNAS
GOLGA5	golgi autoantigen, golgin subfamily a, 5 (PTC5)	9950	14	14q	yes		papillary thyroid			E	Dom	T	RET			9950,ret-II,Q8TBA6,golgin-84,rfg5,ENSG00000066455,GOLGA5
GOPC	golgi associated PDZ and coiled-coil motif containing	57120	6	6q21	yes		glioblastoma			O	Dom	O	ROS1			57120,FIG,dJ94G16_2 PIST,CAL,Q9HD26,GOPC1,ENSG00000047932,GOPC
GPC3	glypican 3	2719	X	Xq26.1		yes		Wilms tumour	Simpson-Golabi-Behmel syndrome	O	Rec/X	T, D, Mis, N, F, S				2719,OCI-5,SGBS1,AC002420_1,P51654,SDYS,DGSX,SGB,SGBS,ENSG00000147257,GPC3
GPHN	gephyrin (GPH)	10243	14	14q24	yes		AL			L	Dom	T	MLL			10243,ENSG00000171723,GPHN
H3F3A	H3 histone, family 3A	3020	1	1q42.12	yes		glioma			O	Dom	Mis				ENSG00000163041,H3F3A,3020,H3_3A,H3F3,MGC87782,MGC87783,H3_3B,H3F3A,LOC347376,P84243
H3F3B	H3 histone, family 3B (H3.3B)	3021	17	q25.1	yes		chondroblastoma			M	Dom	Mis				3021,H3_3A,H3F3,MGC87782,MGC87783,H3_3B,H3F3A,LOC347376,P84243,ENSG00000132475,H3F3B
HERPUD1	homocysteine-inducible, endoplasmic reticulum stress-inducible, ubiquitin-like domain member 1	9709	16	16q12.2-q13	yes		prostate			E	Dom	T	ERG			9709,ENSG00000051108,HERP,KIAA0025,Mif1,SUP,Q15011,HERPUD1
HEY1	hairy/enhancer-of-split related with YRPW motif 1	23462	8	8q21	yes		mesenchymal chondrosarcoma			M	Dom	T	NCOA2			HESR1,HERP2,OAF1,CHF-2,HRT-1,MGC1274,HESR-1,CHF2,ENSG00000164683,HEY1,23462
HIP1	huntingtin interacting protein 1	3092	7	7q11.23	yes		CMML			L	Dom	T	PDGFRB			3092,ILWEQ,ENSG00000127946,HIP1
HIST1H3B	histone cluster 1, H3b	3020	6	6p22.1	yes		glioma			O	Dom	Mis				H3_1,HIST1H3B,8358,ENSG00000124693,H3/A,H3FA,H3/l,H3FL,H3/c,H3FC,H3/b,H3FB,H3/d,H3FD,H3/i,H3FI,H3/h,H3FH,H3/k,H3F1K,H3FK,H3_f,H3/f,H3FF,H3/j,H3FJ,P68431
HIST1H4I	histone 1, H4i (H4FM)	8294	6	6p21.3	yes		NHL			L	Dom	T	BCL6			8294,HIST4H4,MGC24116,P62805,HIST1H4I
HLF	hepatic leukemia factor	3131	17	17q22	yes		ALL			L	Dom	T	TCF3			3131,Q16534,ENSG00000108924,HLF
HMGA1	high mobility group AT-hook 1	3159	6	6p21	yes		microfollicular thyroid adenoma, various benign mesenchymal tumours			E, M	Dom	T	?			HMGA1,MGC4242,HMG-R,MGC4854,P17096,HMGIY,MGC12816,ENSG00000137309,3159
HMGA2	high mobility group AT-hook 2 (HMGIC)	8091	12	12q15	yes		lipoma, leiomyoma, pleomorphic salivary gland adenoma			M	Dom	T	LHFP, RAD51L1, LPP, COX6C, CMKOR1, NFIB, ALDH2, CCNB1IP1, EBF1, WIF1, FHIT			8091,HMGI-C,BABL,HMGIC,LIPO,ENSG00000149948,HMGA2
HNRNPA2B1	heterogeneous nuclear ribonucleoprotein A2/B1	3181	7	7p15	yes		prostate			E	Dom	T	ETV1			HNRNPA2B1,ENSG00000122566,3181,HNRNPA2,HNRNPB1,HNRPB1,RNPA2,SNRPB1,HNRPA2
HOOK3	hook homolog 3	84376	8	8p11.21	yes		papillary thyroid			E	Dom	T	RET			84376,ENSG00000168172,HK3,Q86VS8,HOOK3
HOXA11	homeo box A11	3207	7	7p15-p14.2	yes		CML			L	Dom	T	NUP98			HOXA11,HOX1,P31270,HOX1I,ENSG00000005073,3207
HOXA13	homeo box A13	3209	7	7p15-p14.2	yes		AML			L	Dom	T	NUP98			HOX1,P31271,HOX1J,ENSG00000106031,3209,HOXA13
HOXA9	homeo box A9	3205	7	7p15-p14.2	yes		AML*			L	Dom	T	NUP98, MSI2			HOXA9,HOX1,P31269,HOX1G,ENSG00000078399,3205
HOXC11	homeo box C11	3227	12	12q13.3	yes		AML			L	Dom	T	NUP98			3227,HOX3H,O43248,ENSG00000123388,HOXC11
HOXC13	homeo box C13	3229	12	12q13.3	yes		AML			L	Dom	T	NUP98			3229,HOX3G,HOX3,P31276,ENSG00000123364,HOXC13
HOXD11	homeo box D11	3237	2	2q31-q32	yes		AML			L	Dom	T	NUP98			3237,ENSG00000128713,HOXD11
HOXD13	homeo box D13	3239	2	2q31-q32	yes		AML*			L	Dom	T	NUP98			3239,SPD,HOX4I,P35453,HOXD13
HRAS	v-Ha-ras Harvey rat sarcoma viral oncogene homolog	3265	11	11p15.5	yes	yes	infrequent sarcomas, rare other tumour types	rhabdomyosarcoma, ganglioneuroblastoma, bladder	Costello syndrome	E, L, M	Dom	Mis				HRAS,K-ras,N-ras,P01112,c-bas/has,RASH1,HRAS1,ENSG00000174775,3265
IDH1	isocitrate dehydrogenase 1 (NADP+), soluble	3417	2	2q33.3	yes		glioblastoma			O	Dom	Mis				IDH1,IDP,O75874,PICD,IDH,ENSG00000138413,3417
IDH2	socitrate dehydrogenase 2 (NADP+), mitochondrial	3418	15	15q26.1	yes		glioblastoma			M	Dom	M				ICD-M,P48735,IDP,IDH,mNADP-IDH,ENSG00000182054,IDHM,IDH2,3418
IGK@	immunoglobulin kappa locus	50802	2	2p12	yes		Burkitt lymphoma, B-NHL			L	Dom	T	MYC, FVT1
IKZF1	IKAROS family zinc finger 1	10320	7	7p12.2	yes		ALL, DLBCL			L	Rec,Dom	D,T	BCL6			Q13422,LyF-1,IKAROS,ZNFN1A1,Hs_54452,ENSG00000185811,10320,IKZF1,hIk-1
IL2	interleukin 2	3558	4	4q26-q27	yes		intestinal T-cell lymphoma			L	Dom	T	TNFRSF17			3558,IL-2,P60568,ENSG00000109471,IL2
IL21R	interleukin 21 receptor	50615	16	16p11	yes		NHL			L	Dom	T	BCL6			IL21R,Q9HBE5,ENSG00000103522,50615
IL6ST	interleukin 6 signal transducer (gp130, oncostatin M receptor)	3572	5	5q11	yes		hepatocellular carcinoma			E	Dom	O				GP130,CDw130,CD130,GP130-RAPS,IL6R-beta,P40189,ENSG00000134352,IL6ST,3572
IL7R	interleukin 7 receptor	3575	5	5p13	yes		ALL, ETP ALL			L	Dom	Mis, O		yes	Severe combined immune deficiency	ENSG00000168685,IL7R,3575,CD127,CDW127,IL-7R-alpha,P16871
IRF4	interferon regulatory factor 4	3662	6	6p25-p23	yes		MM			L	Dom	T	IGH@			3662,LSIRF,Q15306,MUM1,ENSG00000137265,IRF4
ITK	IL2-inducible T-cell kinase	3702	5	5q31-q32	yes		peripheral T-cell lymphoma			L	Dom	T	SYK			3702,PSCTK2,MGC126257,LYK,MGC126258,EMT,ENSG00000113263,Q08881,ITK
JAK1	Janus kinase 1	3716	1	1p32.3-p31.3	yes		ALL			L	Dom	Mis				JAK1A,JAK1_ENST00000342505,3716,ENSG00000162434,JAK1B,JTK3,P23458
JAK2	Janus kinase 2	3717	9	9p24	yes		ALL, AML, MPN, CML			L	Dom	T, Mis, O	ETV6, PCM1, BCR			O60674,JAK2_ENST00000381652,3717,ENSG00000096968,JTK10
JAK3	Janus kinase 3	3718	19	19p13.1	yes		acute megakaryocytic leukaemia, ETP ALL			L	Dom	Mis				3718,L-JAK,JAK3_HUMAN,LJAK,JAK-3,JAKL,ENSG00000105639,P52333,JAK3
JAZF1	juxtaposed with another zinc finger gene 1	221895	7	7p15.2-p15.1	yes		endometrial stromal tumour			M	Dom	T	SUZ12			221895,Q86VZ6,ENSG00000153814,JAZF1
JUN	jun oncogene	3725	1	1p32-p31	yes		sarcoma			M	Dom	A				JUN,P05412,c-Jun,AP1,ENSG00000177606,3725
KCNJ5	potassium inwardly-rectifying channel, subfamily J, member 5	3762	11	11q24	yes	yes	adrenal adenoma	adrenal	Familial hyperaldosteronism type III	E	Dom	Mis		yes	Long QT syndrome	3762,ENSG00000120457,CIR,GIRK4,KATP1,KIR3_4,P48544,KCNJ5
KDM5A	lysine (K)-specific demethylase 5A, JARID1A	5927	12	12p11	yes		AML			L	Dom	T	NUP98			5927,RBBP2,RBP2,JARID1A,ENSG00000073614,JARID1A
KDM5C	lysine (K)-specific demethylase 5C (JARID1C)	8242	X	Xp11.22-p11.21	yes		clear cell renal carcinoma			E	Rec	N, F, S				SMCX,XE169,RP11-258C19_2,MRXJ,MRXSJ,DXS1272E,ENSG00000126012,SMCX,8242,JARID1C
KDM6A	lysine (K)-specific demethylase 6A, UTX	7403	X	Xp11.2	yes		renal, oesophageal SCC, MM			E, L	Rec	D, N, F, S				UTX,O15550,bA386N14_2,MGC141941,RP13-886N14_3,DKFZp686A03225,7403,ENSG00000147050,UTX
KDR	vascular endothelial growth factor receptor 2	3791	4	4q11-q12	yes		NSCLC, angiosarcoma			E	Dom	Mis				3791,VEGFR2,FLK1,CD309,VEGFR,P35968,KDR,ENSG00000128052
KIAA1549	KIAA1549	57670	7	7q34	yes		pilocytic astrocytoma			O	Dom	O	BRAF			57670,ENSG00000122778,KIAA1549
KIF5B	kinesin family member 5B	3799	10	10p11.22	yes		NSCLC			E	Dom	T	RET, ALK			3799,ENSG00000170759,KINH,KNS,KNS1,UKHC,P33176,KIF5B
KIT	v-kit Hardy-Zuckerman 4 feline sarcoma viral oncogene homolog	3815	4	4q12	yes	yes	GIST, AML, TGCT, mastocytosis, mucosal melanoma	GIST, epithelioma	familial gastrointestinal stromal tumour	L, M, O, E	Dom	Mis, O		yes	Piebald trait	3815,C-Kit,P10721,SCFR,CD117,ENSG00000157404,KIT
KLF4	Kruppel-like factor 4	9314	9	9q31	yes		meningioma			O	Dom	Mis				KLF4,EZF,O43474,GKLF,ENSG00000136826,9314
KLK2	kallikrein-related peptidase 2	3817	19	19q13.41	yes		prostate			E	Dom	T	ETV4			KLK2,P20151,KLK2A2,hK2,MGC12201,ENSG00000167751,3817
KMT2D	lysine (K)-specific methyltransferase 2D	8085	12	12q13.12	yes		medulloblastoma, renal			O, E	Rec	N, F, Mis				KMT2D,ENSG00000167548,MLL2,8085
KRAS	v-Ki-ras2 Kirsten rat sarcoma 2 viral oncogene homolog	3845	12	12p12.1	yes		pancreatic, colorectal, lung, thyroid, AML, other tumour types			L, E, M, O	Dom	Mis				K-RAS2B,C-K-RAS,RASK2,KRAS1,K-RAS4B,K-RAS2A,K-RAS4A,KRAS2,KI-RAS,NS3,P01116,3845,KRAS
KTN1	kinectin 1 (kinesin receptor)	3895	14	14q22.1	yes		papillary thyroid			E	Dom	T	RET			KTN1,Q86UP2,CG1,KIAA0004,ENSG00000126777,3895
LASP1	LIM and SH3 protein 1	3927	17	17q11-q21.3	yes		AML			L	Dom	T	MLL			3927,ENSG00000002834,Lasp-1,MLN50,Q14847,LASP1
LCK	lymphocyte-specific protein tyrosine kinase	3932	1	1p35-p34.3	yes		T-ALL			L	Dom	T	TRB@			3932,YT16,pp58lck,p56lck,ENSG00000182866,P06239,LCK
LCP1	lymphocyte cytosolic protein 1 (L-plastin)	3936	13	13q14.1-q14.3	yes		NHL			L	Dom	T	BCL6			LCP1,CP64,LC64P,PLS2,FLJ26114,P13796,FLJ25423,L-PLASTIN,DKFZp781A23186,FLJ39956,ENSG00000136167,3936
LHFP	lipoma HMGIC fusion partner	10186	13	13q12	yes		lipoma			M	Dom	T	HMGA2			10186,MGC22429,ENSG00000183722,LHFP
LIFR	leukemia inhibitory factor receptor	3977	5	5p13-p12	yes		salivary adenoma			E	Dom	T	PLAG1			LIFR,SJS2,CD118,STWS,SWS,3977,ENSG00000113594
LMO1	LIM domain only 1 (rhombotin 1) (RBTN1)	4004	11	11p15	yes	yes	T-ALL, neuroblastoma	neuroblastoma		L	Dom	T, A	TRD@			P25800,RBTN1,TTG1,RHOM1,ENSG00000166407,LMO1,4004
LMO2	LIM domain only 2 (rhombotin-like 1) (RBTN2)	4005	11	11p13	yes		T-ALL			L	Dom	T	TRD@			LMO2,RBTN2,RHOM2,RBTNL1,TTG2,P25791,ENSG00000135363,4005
LPP	LIM domain containing preferred translocation partner in lipoma	4026	3	3q28	yes		lipoma, leukaemia			L, M	Dom	T	HMGA2, MLL, C12orf9			4026,Q93052,ENSG00000145012,LPP
LRIG3	leucine-rich repeats and immunoglobulin-like domains 3	121227	12	12q14.1	yes		NSCLC			E	Dom	T	ROS1			Q6UXM1,FLJ26573,KIAA3016,FLJ90440,ENSG00000139263,LRIG3,121227
LYL1	lymphoblastic leukemia derived sequence 1	4066	19	19p13.2-p13.1	yes		T-ALL			L	Dom	T	TRB@			LYL1,P12980,ENSG00000104903,4066
MAF	v-maf musculoaponeurotic fibrosarcoma oncogene homolog	4094	16	16q22-q23	yes		MM			L	Dom	T	IGH@			MAF,MGC71685,4094,ENSG00000178573
MAFB	v-maf musculoaponeurotic fibrosarcoma oncogene homolog B (avian)	9935	20	20q11.2-q13.1	yes		MM			L	Dom	T	IGH@			9935,Q9Y5Q3,KRML,MGC43127,ENSG00000204103,MAFB
MALAT1	metastasis associated lung adenocarcinoma transcript 1 ( lnc-RNA; non-protein coding)	378938	11	11q31.1	yes		renal cell carcinoma (childhood epithelioid), lung			E	Dom	T	TFEB			MALAT1,Q9UHZ2,378938,PRO1073
MALT1	mucosa associated lymphoid tissue lymphoma translocation gene 1	10892	18	18q21	yes		MALT			L	Dom	T	BIRC3			MALT1,ENSG00000172175,10892
MAML2	mastermind-like 2 (Drosophila)	84441	11	11q22-q23	yes		salivary gland mucoepidermoid			E	Dom	T	MECT1, CRTC3			MAM2,MAM3,DKFZp686N0150,KIAA1819,MLL-MAML2,Q8IZL2,MAM-3,ENSG00000184384,84441,MAML2
MAP2K1	mitogen-activated protein kinase kinase 1	5604	15	15q22.1-q22.33	yes		NSCLC, melanoma, colorectal			E	Dom	Mis			Cardiofaciocutaneous syndrome	5604,PRKMK1,MKK1,MEK1,Q02750,ENSG00000169032,MAP2K1,MAPKK1
MAP2K2	mitogen-activated protein kinase kinase 2	5605	19	19p13.3	yes		NSCLC, melanoma			E	Dom	Mis			Cardiofaciocutaneous syndrome	MAP2K2,MEK2,PRKMK2,MAPKK2,MKK2,ENSG00000126934,P36507,5605
MAP2K4	mitogen-activated protein kinase kinase 4	6416	17	17p11.2	yes		pancreatic, breast, colorectal			E	Rec	D, Mis, N				SERK1,MEK4,SEK1,JNKK,MAPKK4,PRKMK4,MKK4,JNKK1,ENSG00000065559,P45985,MAP2K4,6416
MAX	Myc associated factor X	4149	14	14q23	yes	yes	pheochromocytoma, endometrioid carcinoma, colon carcinoma	pheochromocytoma		E, O	Rec	Mis, N, F				4149,MGC36767,MGC34679,orf1,MGC11225,P61244,MGC10775,ENSG00000125952,MGC18164,MAX
MDM2	Mdm2 p53 binding protein homolog	4193	12	12q15	yes		sarcoma, glioma, colorectal, other tumour types			M, O, E, L	Dom	A				4193,HDM2,Q00987,hdm2,MGC71221,HDMX,ENSG00000135679,MDM2
MDM4	Mdm4 p53 binding protein homolog	4194	1	1q32	yes		glioblastoma, bladder, retinoblastoma			M	Dom	A				MDM4,DKFZp781B1423,MGC132766,MRP1,MDMX,RP11-430C7_1,ENSG00000198625,4194
MDS2	myelodysplastic syndrome 2	259283	1	1p36	yes		MDS			L	Dom	T	ETV6			MDS2,Q8NDY4,ENSG00000197880,259283
MED12	mediator complex subunit 12	9968	X	Xq13	yes		uterine leiomyoma			M	Dom	M, S		Yes	Opitz-Kaveggia Syndrome	Q93074,MED12_ENST00000374080,9968,ARC240,CAGH45,FGS1,HOPA,OKS,OPA1,TNRC11,TRAP230,KIAA0192
MEN1	multiple endocrine neoplasia type 1 gene	4221	11	11q13	yes	yes	parathyroid tumours, pancreatic neuroendocrine tumour	parathyroid adenoma, pituitary adenoma, pancreatic islet cell, carcinoid	multiple endocrine neoplasia type 1	E	Rec	D, Mis, N, F, S				MEN1,ENSG00000133895,4221
MET	met proto-oncogene (hepatocyte growth factor receptor)	4233	7	7q31	yes		papillary renal, head-neck squamous cell	papillary renal	familial papillary renal cancer	E	Dom	Mis				4233,RCCP2,AUTS9,HGFR,P08581,ENSG00000105976,MET
MITF	microphthalmia-associated transcription factor	4286	3	3p14.1	yes		melanoma			E	Dom	A		yes	Waardenburg syndrome type 2, Tietz syndrome	WS2A,MITF,4286,ENSG00000187098
MKL1	megakaryoblastic leukemia (translocation) 1	57591	22	22q13	yes		acute megakaryocytic leukaemia			L	Dom	T	RBM15			57591,BSAC,MAL,MRTF-A,Q969V6,ENSG00000196588,MKL1
MLF1	myeloid leukemia factor 1	4291	3	3q25.1	yes		AML			L	Dom	T	NPM1			MLF1,P58340,ENSG00000178053,4291
MLH1	E.coli MutL homolog gene	4292	3	3p21.3	yes	yes	colorectal, endometrial, ovarian, CNS	colorectal, endometrial, ovarian, CNS	hereditary non-polyposis colorectal cancer, Turcot syndrome	E, O	Rec	D, Mis, N, F, S				FCC2,COCA2,HNPCC,MGC5172,P40692,HNPCC2,hMLH1,ENSG00000076242,4292,MLH1
MLL	myeloid/lymphoid or mixed-lineage leukemia (trithorax homolog, Drosophila)	4297	11	11q23	yes		AML, ALL			L	Dom	T, O	MLL, MLLT1, MLLT2, MLLT3, MLLT4, MLLT7, MLLT10, MLLT6, ELL, EPS15, AF1Q, CREBBP, SH3GL1, FNBP1, PNUTL1, MSF, GPHN, GMPS, SSH3BP1, ARHGEF12, GAS7, FOXO3A, LAF4, LCX, SEPT6, LPP, CBFA2T1, GRAF, EP300, PICALM, HEAB			TRX1,CXXC7,MLL1A,HRX,HTRX1,MLL/GAS7,ENSG00000118058,MLL,4297,ALL-1
MLL3	myeloid/lymphoid or mixed-lineage leukemia 3	58508	7	7q36.1	yes		medulloblastoma			O	Rec	N				MLL3,58508,ENSG00000055609
MLLT1	myeloid/lymphoid or mixed-lineage leukemia (trithorax homolog, Drosophila); translocated to, 1 (ENL)	4298	19	19p13.3	yes		AL			L	Dom	T	MLL			Q03111,ENL,LTG19,YEATS1,ENSG00000130382,MLLT1,4298
MLLT10	myeloid/lymphoid or mixed-lineage leukemia (trithorax homolog, Drosophila); translocated to, 10 (AF10)	8028	10	10p12	yes		AL			L	Dom	T	MLL, PICALM, CDK6			8028,P55197,AF10,ENSG00000078403,MLLT10
MLLT3	myeloid/lymphoid or mixed-lineage leukemia (trithorax homolog, Drosophila); translocated to, 3 (AF9)	4300	9	9p22	yes		ALL			L	Dom	T	MLL			AF9,AF-9,YEATS3,P42568,ENSG00000171843,MLLT3,4300
MLLT4	myeloid/lymphoid or mixed-lineage leukemia (trithorax homolog, Drosophila); translocated to, 4 (AF6)	4301	6	6q27	yes		AL			L	Dom	T	MLL			MLLT4,ENSG00000130396,4301
MLLT6	myeloid/lymphoid or mixed-lineage leukemia (trithorax homolog, Drosophila); translocated to, 6 (AF17)	4302	17	17q21	yes		AL			L	Dom	T	MLL			4302,P55198,AF17,ENSG00000108292,MLLT6
MN1	meningioma (disrupted in balanced translocation) 1	4330	22	22q13	yes		AML, meningioma			L, O	Dom	T	ETV6			Q10571,MN1,4330,ENSG00000169184,dJ353E16_2,MGCR,MGCR1,MGCR1-PEN
MPL	myeloproliferative leukemia virus oncogene, thrombopoietin receptor	4352	1	p34	yes	yes	MPN	MPN	familial essential thrombocythemia	L	Dom	Mis		yes	congenital amegakaryocytic thrombocytopenia	P40238,TPOR,RP1-92O14_1,C-MPL,MPLV,CD110,ENSG00000117400,MPL,4352
MSF	MLL septin-like fusion	10801	17	17q25	yes		AML*			L	Dom	T	MLL			NAPB,PNUTL4,SINT1,SeptD1,MSF,AF17q25,KIAA0991,MSF1,SEPT9,ENSG00000184640,10801
MSH2	mutS homolog 2 (E. coli)	4436	2	2p22-p21	yes	yes	colorectal, endometrial, ovarian	colorectal, endometrial, ovarian	hereditary non-polyposis colorectal cancer	E	Rec	D, Mis, N, F, S				4436,COCA1,P43246,HNPCC1,FCC1,HNPCC,ENSG00000095002,MSH2
MSH6	mutS homolog 6 (E. coli)	2956	2	2p16	yes	yes	colorectal	colorectal, endometrial, ovarian	hereditary non-polyposis colorectal cancer	E	Rec	Mis, N, F, S				MSH6,GTBP,HNPCC5,HSAP,ENSG00000116062,2956,P52701
MSI2	musashi homolog 2 (Drosophila)	124540	17	17q23.2	yes		CML			L	Dom	T	HOXA9			MSI2,ENSG00000153944,124540
MSN	moesin	4478	X	Xq11.2-q12	yes		ALCL			L	Dom	T	ALK			MSN,P26038,ENSG00000147065,4478
MTCP1	mature T-cell proliferation 1	4515	X	Xq28	yes		T cell prolymphocytic leukaemia			L	Dom	T	TRA@			GS1-273L24_4,C6_1B,ENSG00000214827,4515,MTCP1
MUC1	mucin 1, transmembrane	4582	1	1q21	yes		B-NHL			L	Dom	T	IGH@			MUC1,PEM,H23AG,CD227,EMA,MAM6,PEMT,PUM,ENSG00000185499,4582
MUTYH	mutY homolog (E. coli)	4595	1	1p34.3-1p32.1		yes		colorectal	adenomatous polyposis coli	E	Rec	Mis				MUTYH,MYH,MYHbeta,MGC4416,hMYH,ENSG00000132781,4595
MYB	v-myb myeloblastosis viral oncogene homolog	4602	6	6q22-23	yes		adenoid cystic carcinoma			E	Dom	T	NFIB			MYB,c-myb_CDS,c-myb,Cmyb,efg,P10242,ENSG00000118513,4602
MYC	v-myc myelocytomatosis viral oncogene homolog (avian)	4609	8	8q24.12-q24.13	yes		Burkitt lymphoma, amplified in other cancers, B-CLL			L, E	Dom	A, T	IGK@, BCL5, BCL7A , BTG1, TRA@, IGH@			4609,c-Myc,ENSG00000136997,MYC
MYCN	v-myc myelocytomatosis viral related oncogene, neuroblastoma derived (avian)	4613	2	2p24.1	yes		neuroblastoma			O	Dom	A				MYCN,N-myc,ODED,MODED,NMYC,ENSG00000134323,4613
MYD88	myeloid differentiation primary response gene (88)	4615	3	3p22	yes		ABC-DLBCL			L	Dom	Mis				Q99836,MYD88_ENST00000396334,4615,MYD88D
MYH11	myosin, heavy polypeptide 11, smooth muscle	4629	16	16p13.13-p13.12	yes		AML			L	Dom	T	CBFB			MYH11,ENSG00000133392,4629
MYH9	myosin, heavy polypeptide 9, non-muscle	4627	22	22q13.1	yes		ALCL			L	Dom	T	ALK	yes	Deafness, autosomal dominant 17, Epstein syndrome, Fechtner syndrome, May-Hegglin anomaly, Sebastian syndrome	4627,P35579,DFNA17,ENSG00000100345,MYH9
NACA	nascent-polypeptide-associated complex alpha polypeptide	4666	12	12q23-q24.1	yes		NHL			L	Dom	T	BCL6			4666,NACAP1,FKSG17,Q13765,NACA1,ENSG00000196531,NACA,HSD48,MGC117224
NBS1	Nijmegen breakage syndrome 1 (nibrin)	4683	8	8q21		yes		NHL, glioma, medulloblastoma, rhabdomyosarcoma	Nijmegen breakage syndrome	L, E, M, O	Rec	Mis, N, F				NBN,AT-V2,NBS1,MGC87362,AT-V1,NBS,FLJ10155,ATV,ENSG00000104320,4683
NCOA1	nuclear receptor coactivator 1	8648	2	2p23	yes		alveolar rhabdomyosarcoma			M	Dom	T	PAX3			NCOA1,RIP160,F-SRC-1,MGC129720,MGC129719,NCoA-1,SRC1,ENSG00000084676,8648
NCOA2	nuclear receptor coactivator 2 (TIF2)	10499	8	8q13.1	yes		AML, chondrosarcoma			L	Dom	T	RUNXBP2, HEY1			10499,TIF2,GRIP1,MGC138808,NCoA-2,ENSG00000140396,NCOA2
NCOA4	nuclear receptor coactivator 4 - PTC3 (ELE1)	8031	10	10q11.2	yes		papillary thyroid			E	Dom	T	RET			8031,RP11-481A12_4,ARA70,DKFZp762E1112,RFG,Q13772,ELE1,PTC3,ENSG00000138293,NCOA4
NDRG1	N-myc downstream regulated 1	10397	8	8q24.3	yes		prostate			E	Dom	T	ERG			NDRG1,NDR1,CAP43,NMSL,PROXY1,TDD5,DRG1,RTP,GC4,HMSNL,TARG1,CMT4D,RIT42,Q92597,ENSG00000104419,10397
NF1	neurofibromatosis type 1 gene	4763	17	17q12	yes	yes	neurofibroma, glioma	neurofibroma, glioma	neurofibromatosis type 1	O	Rec	D, Mis, N, F, S, O				4763,NFNS,P21359,ENSG00000196712,NF1
NF2	neurofibromatosis type 2 gene	4771	22	22q12.2	yes	yes	meningioma, acoustic neuroma, renal	meningioma, acoustic neuroma	neurofibromatosis type 2	O	Rec	D, Mis, N, F, S, O				SCH,ACN,Merlin,P35240,ENSG00000186575,4771,NF2,BANF
NFE2L2	nuclear factor (erythroid-derived 2)-like 2 (NRF2)	4780	2	2q31	yes		NSCLC, HNSCC			E	Dom	Mis				4780,ENSG00000116044,NRF2,Q16236,NFE2L2
NFIB	nuclear factor I/B	4781	9	9p24.1	yes		adenoid cystic carcinoma, lipoma			E	Dom	T	MYB, HGMA2			4781,RP11-280O24_2,NFIB3,NFI-RED,NFIB2,ENSG00000147862,NFIB
NFKB2	nuclear factor of kappa light polypeptide gene enhancer in B-cells 2 (p49/p100)	4791	10	10q24	yes		B-NHL			L	Dom	T	IGH@			LYT10,ENSG00000077150,NFKB2,4791,LYT-10
NIN	ninein (GSK3B interacting protein)	51199	14	14q24	yes		MPN			L	Dom	T	PDGFRB			51199,KIAA1565,ENSG00000100503,NIN
NKX2-1	NK2 homeobox 1	7080	14	14q13	yes		NSCLC			E	Dom	A				TTF-1,BCH,NK-2,NKX2_1,NKX2A,BHC,TTF1,TITF1,P43699,ENSG00000136352,TITF1,7080,TEBP
NONO	non-POU domain containing, octamer-binding	4841	X	Xq13.1	yes		papillary renal			E	Dom	T	TFE3			4841,Q15233,P54,NMT55,P54NRB,NRB54,ENSG00000147140,NONO
NOTCH1	Notch homolog 1, translocation-associated (Drosophila) (TAN1)	4851	9	9q34.3	yes		T-ALL			L	Dom	T, Mis, O	TRB@			NOTCH1,hN1,ENSG00000148400,4851,P46531,TAN1
NOTCH2	Notch homolog 2	4853	1	1p13-p11	yes		marginal zone lymphoma, DLBCL			L	Dom	N, F, Mis				4853,Q04721,hN2,AGS2,ENSG00000134250,NOTCH2
NPM1	nucleophosmin (nucleolar phosphoprotein B23, numatrin)	4869	5	5q35	yes		NHL, APL, AML			L	Dom	T, F	ALK, RARA, MLF1			NPM1,NPM,MGC104254,B23,ENSG00000181163,P06748,4869
NR4A3	nuclear receptor subfamily 4, group A, member 3 (NOR1)	8013	9	9q22	yes		extraskeletal myxoid chondrosarcoma			M	Dom	T	EWSR1			NR4A3,MINOR,CSMF,NOR1,TEC,CHN,Q92570,ENSG00000119508,8013
NRAS	neuroblastoma RAS viral (v-ras) oncogene homolog	4893	1	1p13.2	yes		melanoma, MM, AML, thyroid			L, E	Dom	Mis				N-ras,NRAS1,P01111,ENSG00000213281,4893,NRAS
NSD1	nuclear receptor binding SET domain protein 1	64324	5	5q35	yes		AML			L	Dom	T	NUP98	yes	Sotos Syndrome	64324,FLJ44628,STO,ARA267,DKFZp666C163,FLJ22263,Q96L73,ENSG00000165671,NSD1,SOTOS
NT5C2	5'-nucleotidase, cytosolic II	22978	10	10q24.32	yes		relapse ALL			L		Mis				22978,ENSG00000076685,cN-II,GMP,NT5B,PNT5,P49902,NT5C2
NTRK1	neurotrophic tyrosine kinase, receptor, type 1	4914	1	1q21-q22	yes		papillary thyroid			E	Dom	T	TPM3, TPR, TFG			DKFZp781I14186,ENSG00000198400,TRK,TRKA,p140-TrkA,MTC,TRK1,P04629,NTRK1,4914
NTRK3	neurotrophic tyrosine kinase, receptor, type 3	4916	15	15q25	yes		congenital fibrosarcoma, secretory breast			E, M	Dom	T	ETV6			Q16288,TRKC,gp145(trkC),ENSG00000140538,4916,NTRK3
NUMA1	nuclear mitotic apparatus protein 1	4926	11	11q13	yes		APL			L	Dom	T	RARA			NUMA,Q14980,ENSG00000137497,4926,NUMA1
NUP214	nucleoporin 214kDa (CAN)	8021	9	9q34.1	yes		AML, T-ALL			L	Dom	T	DEK, SET, ABL1			NUP214,ENSG00000126883,CAN,P35658,CAIN,N214,RP11-544A12_7,D9S46E,MGC104525,8021
NUP98	nucleoporin 98kDa	4928	11	11p15	yes		AML			L	Dom	T	HOXA9, NSD1, WHSC1L1, DDX10, TOP1, HOXD13, PMX1, HOXA13, HOXD11, HOXA11, RAP1GDS1, HOXC11			NUP196,ENSG00000110713,ADIR2,4928,NUP98
NUTM2A	NUT family member 2A	728118	10	10q23.2	yes		endometrial stromal sarcoma			M	Dom	T	YWHAE			KIAA2020,NUTM2A,ENSG00000184923,FAM22A,728118,Q8IVF1,Q5VT03
NUTM2B	NUT family member 2B	729262	10	10q22.3	yes		endometrial stromal sarcoma			M	Dom	T	YWHAE			A6NNL0,NUTM2B,FAM22B
OLIG2	oligodendrocyte lineage transcription factor 2 (BHLHB1)	10215	21	21q22.11	yes		T-ALL			L	Dom	T	TRA@			OLIG2,OLIGO2,PRKCBP2,RACK17,BHLHB1,ENSG00000205927,10215
OMD	osteomodulin	4958	9	9q22.31	yes		aneurysmal bone cyst			M	Dom	T	USP6			OMD,osteoadherin,SLRR2C,Q99983,ENSG00000127083,4958
PAFAH1B2	platelet-activating factor acetylhydrolase, isoform Ib, beta subunit 30kDa	5049	11	11q23	yes		MLCLS			L	Dom	T	IGH@			5049,P68402,ENSG00000168092,PAFAH1B2
PALB2	partner and localizer of BRCA2	79728	16	16p12.1		yes		Wilms tumour, medulloblastoma, AML ,breast	Fanconi anaemia N, breast cancer susceptibility	L, O, E	Rec	F, N, Mis				79728,ENSG00000083093,PALB2
PAX3	paired box gene 3	5077	2	2q35	yes		alveolar rhabdomyosarcoma			M	Dom	T	FOXO1A, NCOA1	yes	Waardenburg syndrome; craniofacial-deafness-hand syndrome	5077,MGC120382,MGC120381,MGC134778,MGC120384,WS1,P23760,HUP2,MGC120383,CDHS,ENSG00000135903,PAX3
PAX5	paired box gene 5 (B-cell lineage specific activator protein)	5079	9	9p13	yes		NHL, ALL, B-ALL			L	Dom	T, Mis, D, F, S	IGH@, ETV6, PML, FOXP1, ZNF521, ELN			PAX5,Q02548,BSAP,ENSG00000196092,5079
PAX7	paired box gene 7	5081	1	1p36.2-p36.12	yes		alveolar rhabdomyosarcoma			M	Dom	T	FOXO1A			PAX7,PAX7B,HUP1,P23759,ENSG00000009709,5081
PAX8	paired box gene 8	7849	2	2q12-q14	yes		follicular thyroid			E	Dom	T	PPARG	yes	Thyroid dysgenesis	7849,ENSG00000125618,PAX8
PBRM1	polybromo 1	55193	3	3p21	yes		clear cell renal carcinoma, breast			E	Rec	Mis, N, F, S, D, O				55193,BAF180,MGC156155,MGC156156,PB1,PBRM1
PBX1	pre-B-cell leukemia transcription factor 1	5087	1	1q23	yes		pre B-ALL, myoepithelioma			L, M	Dom	T	TCF3, EWSR1			PBX1,P40424,5087
PCM1	pericentriolar material 1 (PTC4)	5108	8	8p22-p21.3	yes		papillary thyroid, CML, MPN			E, L	Dom	T	RET, JAK2			Q15154,PCM1,5108,ENSG00000078674,PTC4
PCSK7	proprotein convertase subtilisin/kexin type 7	9159	11	11q23.3	yes		MLCLS			L	Dom	T	IGH@			9159,LPC,Q16549,PC7,SPC7,PC8,ENSG00000160613,PCSK7
PDE4DIP	phosphodiesterase 4D interacting protein (myomegalin)	9659	1	1q12	yes		MPN			L	Dom	T	PDGFRB			9659,ENSG00000178104,PDE4DIP
PDGFB	platelet-derived growth factor beta polypeptide (simian sarcoma viral (v-sis) oncogene homolog)	5155	22	22q12.3-q13.1	yes		DFSP			M	Dom	T	COL1A1			5155,SIS,SSV,c-sis,P01127,PDGF2,FLJ12858,PDGFB,ENSG00000100311
PDGFRA	platelet-derived growth factor, alpha-receptor	5156	4	4q11-q13	yes		GIST, idiopathic hypereosinophilic syndrome, paediatric glioblastoma			L, M, O	Dom	Mis, O, T	FIP1L1			PDGFRA,MGC74795,P16234,CD140a,Rhe-PDGFRA,CD140A,PDGFR2,ENSG00000134853,5156
PDGFRB	platelet-derived growth factor receptor, beta polypeptide	5159	5	5q31-q32	yes		MPN, AML, CMML, CML			L	Dom	T	ETV6, TRIP11, HIP1, RAB5EP, H4, NIN, HCMOGT-1, PDE4DIP			5159,JTK12,CD140b,PDGFR,CD140B,PDGFR1,PDGF-R-beta,ENSG00000113721,P09619,PDGFRB
PER1	period homolog 1 (Drosophila)	5187	17	17p13.1-17p12	yes		AML, CMML			L	Dom	T	ETV6			5187,O15534,RIGUI,PER,ENSG00000179094,PER1
PHF6	PHD finger protein 6	84295	X	Xq26.3	yes		ETP ALL			L	Rec	F, N, Splice, Mis				84295,BORJ,MGC14797,ENSG00000156531,PHF6
PHOX2B	paired-like homeobox 2b	8929	4	4p12	yes	yes	neuroblastoma	neuroblastoma	familial neuroblastoma	O	Rec	Mis, F		yes	congenital central hypoventilation syndrome	8929,PHOX2B
PICALM	phosphatidylinositol binding clathrin assembly protein (CALM)	8301	11	11q14	yes		TALL, AML,			L	Dom	T	MLLT10, MLL			PICALM,CLTH,Q13492,CALM,ENSG00000073921,8301
PIK3CA	phosphoinositide-3-kinase, catalytic, alpha polypeptide	5290	3	3q26.3	yes		colorectal, gastric, glioblastoma, breast			E, O	Dom	Mis				PIK3CA,MGC142161,p110-alpha,PI3K,MGC142163,ENSG00000121879,P42336,5290
PIK3R1	phosphoinositide-3-kinase, regulatory subunit 1 (alpha)	5295	5	5q13.1	yes		glioblastoma, ovarian, colorectal			E, O	Rec	Mis, F, O				p85-ALPHA,P27986,ENSG00000145675,PIK3R1,5295,GRB1
PIM1	pim-1 oncogene	5292	6	6p21.2	yes		NHL			L	Dom	T	BCL6			5292,PIM,P11309,PIM1,ENSG00000137193
PLAG1	pleiomorphic adenoma gene 1	5324	8	8q12	yes		salivary adenoma			E	Dom	T	TCEA1, LIFR, CTNNB1, CHCHD7			PLAG1,ENSG00000181690,5324
PML	promyelocytic leukemia	5371	15	15q22	yes		APL, ALL			L	Dom	T	RARA, PAX5			PML,TRIM19,RNF71,MYL,ENSG00000140464,5371,PP8675
PMS1	PMS1 postmeiotic segregation increased 1 (S. cerevisiae)	5378	2	2q31-q33		yes		colorectal, endometrial, ovarian	hereditary non-polyposis colorectal cancer	E	Rec	Mis, N				DKFZp781M0253,hPMS1,HNPCC3,PMSL1,ENSG00000064933,PMS1,5378
PMS2	PMS2 postmeiotic segregation increased 2 (S. cerevisiae)	5395	7	7p22		yes		colorectal, endometrial, ovarian, medulloblastoma, glioma	hereditary non-polyposis colorectal cancer, Turcot syndrome	E	Rec	Mis, N, F				PMS2,HNPCC4,PMS2CL,PMSL2,H_DJ0042M02_9,ENSG00000122512,5395
POT1	protection of telomeres 1	25913	7	7q31.33	yes		CLL			L		Mis, N				DKFZP586D211,DKFZp586D211,hPot1,ENSG00000128513,25913,POT1
POU2AF1	POU domain, class 2, associating factor 1 (OBF1)	5450	11	11q23.1	yes		NHL			L	Dom	T	BCL6			5450,OBF1,OBF-1,Q16633,OCAB,BOB1,ENSG00000110777,POU2AF1
POU5F1	POU domain, class 5, transcription factor 1	5460	6	6p21.31	yes		sarcoma			M	Dom	T	EWSR1			OTF3C,MGC22487,OTF3,OCT3,OCT4,Oct4,OTF3P1,POU5F1P1,ENSG00000230336,POU5F1,5460,OTF4
PPARG	peroxisome proliferative activated receptor, gamma	5468	3	3p25	yes		follicular thyroid			E	Dom	T	PAX8	yes	Insulin resistance ; lipodystrophy, familial partial L;diabetes mellitus, insulin-resistantI, with acanthosis nigricans and hypertension	HUMPPARG,PPARG1,NR1C3,PPARG2,ENSG00000132170,5468,PPARG
PPP2R1A	protein phosphatase 2, regulatory subunit A, alpha	5518	19	19q13.41	yes		clear cell ovarian carcinoma			E	Dom?	Mis				MGC786,PR65A,P30153,ENSG00000105568,PPP2R1A,5518
PRCC	papillary renal cell carcinoma (translocation-associated)	5546	1	1q21.1	yes		papillary renal			E	Dom	T	TFE3			Q92733,PRCC,5546,ENSG00000143294,MGC17178,MGC4723,RCCP1,TPRC
PRDM1	PR domain containing 1, with ZNF domain	639	6	6q21	yes		DLBCL			L	Rec	D, N, Mis, F, S				PRDM1,O75626,BLIMP1,MGC118923,RP1-134E15_1,MGC118922,MGC118924,PRDI-BF1,MGC118925,ENSG00000057657,639
PRDM16	PR domain containing 16	63976	1	1p36.23-p33	yes		MDS, AML			L	Dom	T	EVI1			KIAA1675,Q9HAZ2,PFM13,MEL1,ENSG00000142611,63976,PRDM16
PRF1	perforin 1 (pore forming protein)	5551	10	10q22		yes		various leukaemia, lymphoma		L	Rec	M			Type 2 familial hemophagocytic lymphohistiocytosis	P14222,PRF1,5551,ENSG00000180644,FLH2,HPLH2,MGC65093,P1,PFP
PRKAR1A	protein kinase, cAMP-dependent, regulatory, type I, alpha (tissue specific extinguisher 1)	5573	17	17q23-q24	yes	yes	papillary thyroid	myxoma, endocrine, papillary thyroid	Carney complex	E, M	Dom, Rec	T, Mis, N, F, S	RET			PPNAD1,CAR,CNC,TSE1,MGC17251,PKR1,CNC1,P10644,PRKAR1,PRKAR1A,ENSG00000108946,5573,DKFZp779L0468
PSIP1	PC4 and SFRS1 interacting protein 1 (LEDGF)	11168	9	9p22.3	yes		AML			L	Dom	T	NUP98			PSIP1,PSIP2,ENSG00000164985,11168
PTEN	phosphatase and tensin homolog gene	5728	10	10q23.3	yes	yes	glioma, prostate, endometrial	harmartoma, glioma, prostate, endometrial	Cowden syndrome, Bannayan-Riley-Ruvalcaba syndrome	L, E, M, O	Rec	D, Mis, N, F, S				P60484,MMAC1,ENSG00000171862,BZS,PTEN1,TEP1,MGC11227,PTEN,5728,MHAM
PTPN11	protein tyrosine phosphatase, non-receptor type 11	5781	12	12q24.1	yes		JMML, AML, MDS			L	Dom	Mis		yes	Noonan Syndrome	SH-PTP2,PTP2C,NS1,SH-PTP3,PTP-1D,BPTP3,SHP-2,MGC14433,SHP2,ENSG00000179295,PTPN11,5781,Q06124,CFC
PTPRC	protein tyrosine phosphatase, receptor type, C	5788	1	1q31-q32	yes		T-ALL			L						PTPRC,CD45,LY5,B220,GP180,T200,ENSG00000081237,5788,LCA
RAC1	ras-related C3 botulinum toxin substrate 1 (rho family, small GTP binding protein Rac1)	5879	7	7p22	yes		melanoma, carcinoma			E	Dom	Mis, F				MIG5,ENSG00000136238,TC-25,p21-Rac1,P63000,MGC111543,RAC1,5879
RAD21	RAD21 homolog (S. pombe)	5885	8	q24.11	yes		AML, endometrium, colorectal, lung			L, E	Rec	Mis, N, F			Cornelia de Lange syndrome-4	RAD21,HR21,SCC1,FLJ40596,HRAD21,NXP1,O60216,MCD1,hHR21,KIAA0078,ENSG00000164754,5885,FLJ25655
RAF1	v-raf-1 murine leukemia viral oncogene homolog 1	5894	3	3p25	yes		pilocytic astrocytoma			M	Dom	T	SRGAP3			RAF1,Raf-1,CRAF,c-Raf,ENSG00000132155,P04049,5894
RALGDS	ral guanine nucleotide dissociation stimulator	5900	9	9q34.3	yes		PMBL, Hodgkin lymphoma,			L	Dom	T	CIITA			5900,FLJ20922,Q12967,RGF,RalGEF,RALGDS,ENSG00000160271
RANBP17	RAN binding protein 17	64901	5	5q34	yes		ALL			L	Dom	T	TRD@			64901,ENSG00000204764,FLJ32916,Q9H2T7,RANBP17
RAP1GDS1	RAP1, GTP-GDP dissociation stimulator 1	5910	4	4q21-q25	yes		T-ALL			L	Dom	T	NUP98			MGC118861,P52306,ENSG00000138698,GDS1,MGC118859,5910,RAP1GDS1
RARA	retinoic acid receptor, alpha	5914	17	17q12	yes		APL			L	Dom	T	PML, ZNF145, TIF1, NUMA1, NPM1			RARA,RAR,NR1B1,ENSG00000131759,5914
RB1	retinoblastoma gene	5925	13	13q14	yes	yes	retinoblastoma, sarcoma, breast, small cell lung carcinoma	retinoblastoma, sarcoma, breast, small cell lung carcinoma	familial retinoblastoma	L, E, M, O	Rec	D, Mis, N, F, S				ENSG00000139687,OSRC,P06400,RB,5925,RB1
RBM15	RNA binding motif protein 15	64783	1	1p13	yes		acute megakaryocytic leukaemia			L	Dom	T	MKL1			RBM15,Q96T37,OTT1,OTT,ENSG00000162775,64783
RECQL4	RecQ protein-like 4	9401	8	8q24.3		yes		osteosarcoma, skin basal cell, skin sqamous cell	Rothmund-Thompson syndrome	M	Rec	N, F, S				RECQL4,RecQ4,RTS,RECQ4,ENSG00000160957,9401
REL	v-rel reticuloendotheliosis viral oncogene homolog (avian)	5966	2	2p13-p12	yes		Hodgkin lymphoma			L	Dom	A				REL,I-Rel,C-Rel,ENSG00000162924,5966
RET	ret proto-oncogene	5979	10	10q11.2	yes	yes	medullary thyroid, papillary thyroid, pheochromocytoma, NSCLC	medullary thyroid, papillary thyroid, pheochromocytoma	multiple endocrine neoplasia 2A/2B	E, O	Dom	T, Mis, N, F	H4, PRKAR1A, NCOA4, PCM1, GOLGA5, TRIM33, KTN1, TRIM27, HOOK3, KIF5B, CCDC6	yes	Hirschsprung disease	RET-ELE1,CDHF12,RET51,MEN2B,PTC,HSCR1,MEN2A,MTC1,ENSG00000165731,P07949,RET,5979
RNF43	ring finger protein 43	54894	17	q23.2	yes		cholangiocarcinoma, ovary, pancreas			E	Rec	Mis, N, F, S				54894,DKFZp781H02126,DKFZp781H0392,FLJ20315,MGC125630,RNF124,URCC,Q68DV7,RNF43
ROS1	v-ros UR2 sarcoma virus oncogene homolog 1 (avian)	6098	6	6q22	yes		glioblastoma, NSCLC			O, E	Dom	T	GOPC, SDC4, SLC34A2, EZR, LRIG3			6098,ROS,RP1-179P9_1,MCF3,P08922,ENSG00000047936,ROS1
RPL10	ribosomal protein L10	6134	X	Xq28	yes		T-ALL			L	Dom	Mis				6134,XX-FW83563B9_1,FLJ23544,QM,P27635,NOV,DKFZp686J1851,DXS648E,DXS648,FLJ27072,ENSG00000147403,RPL10
RPL22	ribosomal protein L22 (EAP)	6146	1	1p36.31	yes		AML, CML			L	Dom	T	RUNX1			6146,EAP,RPL22
RPL5	ribososomal protein L5	6125	1	1p22.1	yes		T-ALL			L	Dom	Mis, N, F		yes	Diamond-Blackfan anaemia	6125,RPL5,ENSG00000122406,MGC117339,P46777,MSTP030
RPN1	ribophorin I	6184	3	3q21.3-q25.2	yes		AML			L	Dom	T	EVI1			6184,P04843,OST1,ENSG00000163902,RPN1
RUNX1	runt-related transcription factor 1 (AML1)	861	21	21q22.3	yes		AML, preB- ALL, T-ALL			L	Dom	T	RPL22, MDS1, EVI1, CBFA2T3, CBFA2T1, ETV6, LAF4			861,PEBP2A2,AMLCR1,CBFA2,AML1,Q01196,ENSG00000159216,RUNX1
RUNXBP2	runt-related transcription factor binding protein 2 (MOZ/ZNF220)	7994	8	8p11	yes		AML			L	Dom	T	CREBBP, NCOA2, EP300			ZNF220,Q92794,MOZ,RUNXBP2,ENSG00000083168,MYST3,7994
SBDS	Shwachman-Bodian-Diamond syndrome protein	51119	7	7q11		yes		AML, MDS	Schwachman-Diamond syndrome	L	Rec	Gene Conversion				SBDS,SDS,SWDS,Q9Y3A5,CGI-97,FLJ10917,ENSG00000126524,51119
SDC4	syndecan 4	6385	20	20q12	yes		NSCLC			E	Dom	T	ROS1			6385,ENSG00000124145,MGC22217,SYND4,P31431,SDC4
SDHB	succinate dehydrogenase complex, subunit B, iron sulfur (Ip)	6390	1	1p36.1-p35		yes		paraganglioma, pheochromocytoma	familial paraganglioma	O	Rec	Mis, N, F				SDH1,PGL4,IP,SDH,SDHIP,ENSG00000117118,6390,SDHB
SDHC	succinate dehydrogenase complex, subunit C, integral membrane protein, 15kDa	6391	1	1q21		yes		paraganglioma, pheochromocytoma	familial paraganglioma	O	Rec	Mis, N, F				SDH3,CYBL,QPS1,PGL3,ENSG00000143252,6391,SDHC,CYB560
SDHD	succinate dehydrogenase complex, subunit D, integral membrane protein	6392	11	11q23		yes		paraganglioma, pheochromocytoma	familial paraganglioma	O	Rec	Mis, N, F, S				6392,PGL1,O14521,CBT1,SDH4,PGL,ENSG00000204370,SDHD
SET	SET translocation	6418	9	9q34	yes		AML			L	Dom	T	NUP214			6418,I2PP2A,2PP2A,IGAAD,PHAPII,TAF-IBETA,ENSG00000119335,SET
SETBP1	SET binding protein 1	26040	18	18q21.1	yes	yes	atypical CML, sAML, MDS/MPN-U, CMML, JMML	neuroepithelial tumours	Schinzel-Giedion syndrome	L	Dom	Mis	NUP98
SETD2	SET domain containing 2	29072	3	3p21.31	yes		clear cell renal carcinoma			E	Rec	N, F, S, Mis				SETD2,ENSG00000181555,29072
SF3B1	splicing factor 3b, subunit 1, 155kDa	23451	2	2q33.1	yes		myelodysplastic syndrome			L	Dom	Mis				SF3B1,ENSG00000115524,PRPF10,SAP155,SF3b155,23451,PRP10,O75533
SFPQ	splicing factor proline/glutamine rich(polypyrimidine tract binding protein associated)	6421	1	1p34.3	yes		papillary renal			E	Dom	T	TFE3			6421,PSF,P23246,ENSG00000116560,SFPQ
SH2B3	SH2B adaptor protein 3	10019	12	12q24.12	yes		MPN, sAML, erythrocytosis, B-ALL			L	Rec?	Mis, F,N			Coeliac disease type 13; diabetes mellitus, insulin-dependent;	10019,LNK,Q9UQQ2,ENSG00000111252,SH2B3
SH3GL1	SH3-domain GRB2-like 1 (EEN)	6455	19	19p13.3	yes		AL			L	Dom	T	MLL			SH3GL1,Q99961,SH3P8,CNSA1,EEN,SH3D2B,ENSG00000141985,6455
SLC34A2	solute carrier family 34 (sodium phosphate), member 2	10568	4	4p15.2	yes		NSCLC			E	Dom	T	ROS1			O95436,SLC34A2,10568,ENSG00000157765,FLJ90534,NAPI-3B,NAPI-IIb,NPTIIb
SLC45A3	solute carrier family 45, member 3	85414	1	1q32	yes		prostate			E	Dom	T	ETV1, ETV5, ELK4, ERG			85414,IPCA-6,IPCA6,PCANAP6,PRST,Q96JT2,ENSG00000158715,SLC45A3
SMARCA4	SWI/SNF related, matrix associated, actin dependent regulator of chromatin, subfamily a, member 4	6597	19	19p13.2	yes		NSCLC, SCCOHT			E	Rec	F, N, Mis, S				6597,hSNF2b,ENSG00000127616,BAF190,SNF2-BETA,SNF2LB,FLJ39786,SWI2,P51532,SMARCA4,SNF2,SNF2L4,BRG1
SMARCB1	SWI/SNF related, matrix associated, actin dependent regulator of chromatin, subfamily b, member 1	6598	22	22q11	yes	yes	malignant rhabdoid	malignant rhabdoid	rhabdoid predisposition syndrome	M	Rec	D, N, F, S				6598,Ini1,Sfh1p,Q12824,INI1,SNF5,hSNFS,BAF47,RDT,SNF5L1,Snr1,ENSG00000099956,SMARCB1
SMARCE1	SWI/SNF related, matrix associated, actin dependent regulator of chromatin, subfamily e, member 1	6605	17	17q21.2		yes		meningioma		O						6605,ENSG00000073584,Q969G3,BAF57,SMARCE1
SMO	smoothened homolog (Drosophila)	6608	7	7q31-q32	yes		skin basal cell			E	Dom	Mis				SMO,Q99835,Gx,SMOH,NP_005622,ENSG00000128602,6608
SOCS1	suppressor of cytokine signaling 1	8651	16	16p13.13	yes		Hodgkin lymphoma, PMBL			L	Rec	F, O				SOCS1,O15524,TIP3,CIS1,CISH1,JAB,Cish1,SSI1,SSI-1,SOCS-1,ENSG00000185338,8651
SOX2	SRY (sex determining region Y)-box 2	6657	3	3q26.3-q27	yes		NSCLC, oesophageal squamous carcinoma			E	Dom	A		yes	MICROPHTHALMIA AND ESOPHAGEAL ATRESIA SYNDROME	P48431,MGC2413,ANOP3,ENSG00000181449,SOX2,6657,MCOPS3
SRGAP3	SLIT-ROBO Rho GTPase activating protein 3	9901	3	3p25.3	yes		pilocytic astrocytoma			M	Dom	T	RAF1			SRGAP3,MEGAP,WRP,KIAA0411,SRGAP2,ARHGAP14,ENSG00000196220,9901
SRSF2	serine/arginine-rich splicing factor 2	6427	17	17q25	yes		MDS, CLL			L	Dom	Mis				6427,Q01130,SFRS2,SFRS2
SS18	synovial sarcoma translocation, chromosome 18	6760	18	18q11.2	yes		synovial sarcoma			M	Dom	T	SSX1, SSX2			Q15532,SYT,SSXT,ENSG00000141380,6760,SS18
SS18L1	synovial sarcoma translocation gene on chromosome 18-like 1	26039	20	20q13.3	yes		synovial sarcoma			M	Dom	T	SSX1			26039,KIAA0693,O75177,ENSG00000184402,SS18L1
SSX1	synovial sarcoma, X breakpoint 1	6756	X	Xp11.23-p11.22	yes		synovial sarcoma			M	Dom	T	SS18			6756,MGC5162,Q16384,MGC150425,SSRC,RP11-552E4_1,ENSG00000126752,SSX1
SSX2	synovial sarcoma, X breakpoint 2	6757	X	Xp11.23-p11.22	yes		synovial sarcoma			M	Dom	T	SS18			SSX2,HD21,RP11-552J9_2,MGC119055,MGC15364,MGC3884,HOM-MEL-40,SSX,6757,ENSG00000157950
SSX4	synovial sarcoma, X breakpoint 4	6759	X	Xp11.23	yes		synovial sarcoma			M	Dom	T	SS18			6759,MGC119056,MGC12411,O60224,ENSG00000204645,SSX4
STAG2	stromal antigen 2	10735	X	q25	yes		bladder carcinoma, glioblastoma, melanoma, Ewing's sarcoma, myeloid neoplasms			E, L, M, O	Rec	Mis, N, F, S				SA2,RP11-517O1_1,bA517O1_1,DKFZp686P168,FLJ25871,SA-2,ENSG00000101972,STAG2,10735,DKFZp781H1753
STAT3	signal transducer and activator of transcription 3 (acute-phase response factor)	6774	17	17q21.31	yes		T-cell large granular lymphocytic leukaemia			L	Dom	Mis,O				6774,FLJ20882,MGC16063,P40763,APRF,STAT3,ENSG00000168610
STAT5B	signal transducer and activator of transcription 5B	6777	17	17q11.2	yes		large granular lymphocytic leukaemia, skin basal cell, APL			L, E	Dom	Mis, O	RARA			6777,STAT5,P51692,ENSG00000173757,STAT5B
STK11	serine/threonine kinase 11 gene (LKB1)	6794	19	19p13.3	yes	yes	NSCLC, pancreatic	jejunal hamartoma, ovarian, testicular, pancreatic	Peutz-Jeghers syndrome	E, M, O	Rec	D, Mis, N, F, S				6794,LKB1,PJS,Q15831,ENSG00000118046,STK11
SUFU	suppressor of fused homolog (Drosophila)	51684	10	10q24.32	yes	yes	medulloblastoma	medulloblastoma	medulloblastoma predisposition	O	Rec	D, F, S				51684,RP11-47A8_1,SUFUH,Q9UMX1,SUFUXL,PRO1280,ENSG00000121410,SUFU
SUZ12	suppressor of zeste 12 homolog (Drosophila)	23512	17	17q11.2	yes		endometrial stromal tumour			M	Dom	T	JAZF1			23512,CHET9,JJAZ1,KIAA0160,ENSG00000178691,Q15022,SUZ12
SYK	spleen tyrosine kinase	6850	9	9q22	yes		MDS, peripheral T-cell lymphoma			L	Dom	T	ETV6, ITK			6850,P43405,ENSG00000165025,SYK
TAF15	TAF15 RNA polymerase II, TATA box binding protein (TBP)-associated factor, 68kDa	8148	17	17q11.1-q11.2	yes		extraskeletal myxoid chondrosarcoma, ALL			L, M	Dom	T	TEC, CHN1, ZNF384			TAF15,hTAFII68,Q92804,Npl3,RBP56,TAF2N,ENSG00000172660,8148
TAL1	T-cell acute lymphocytic leukemia 1 (SCL)	6886	1	1p32	yes		lymphoblastic leukaemia/biphasic			L	Dom	T	TRD@, SIL			TAL1,TCL5,tal-1,P17542,SCL,ENSG00000162367,6886
TAL2	T-cell acute lymphocytic leukemia 2	6887	9	9q31	yes		T-ALL			L	Dom	T	TRB@			TAL2,Q16559,6887
TBL1XR1	transducin (beta)-like 1 X-linked receptor 1	79718	3	3q26.32	yes		splenic marginal zone lymphoma			L		F, Mis				79718,C21,DC42,FLJ12894,IRA1,TBLR1,TBL1XR1
TCEA1	transcription elongation factor A (SII), 1	6917	8	8q11.2	yes		salivary adenoma			E	Dom	T	PLAG1			6917,ENSG00000187735,TCEA1
TCF12	transcription factor 12 (HTF4, helix-loop-helix transcription factors 4)	6938	15	15q21	yes		extraskeletal myxoid chondrosarcoma			M	Dom	T	TEC			6938,HEB,HTF4,HsT17266,ENSG00000140262,TCF12
TCF3	transcription factor 3 (E2A immunoglobulin enhancer binding factors E12/E47)	6929	19	19p13.3	yes		pre B-ALL			L	Dom	T	PBX1, HLF, TFPT			6929,E2A,ITF1,MGC129647,MGC129648,P15923,ENSG00000071564,TCF3
TCF7L2	transcription factor 7-like 2	6934	10	10q25.3	yes		colorectal			E	Dom	T	VTI1A			6934,ENSG00000148737,TCF-4,TCF4,TCF7L2
TCL1A	T-cell leukemia/lymphoma 1A	8115	14	14q32.1	yes		T-CLL			L	Dom	T	TRA@			8115,P56279,TCL1,ENSG00000100721,TCL1A
TCL6	T-cell leukemia/lymphoma 6	27004	14	14q32.1	yes		T-ALL			L	Dom	T	TRA@			TCL6,P56847,ENSG00000187621,27004
TERT	telomerase reverse transcriptase	7015	5	5p15.33	yes	yes	melanoma, glioblastoma, hepatocellular carcinoma, bladder, skin basal cell, skin squamous cell, mesothelioma, medulloblastoma, other tumour types	melanoma		E, O	Dom	Promoter Mis		yes	Dyskeratosis congenita, Telomere-related pulmonary fibrosis and/or bone marrow failure 1	TERT,EST2,TP2,TCS1,hEST2,O14746,O14783,Q2XS35,Q8N6C3,Q8NG46,7015,TRT,TERT
TET2	tet oncogene family member 2	54790	4	4q24	yes		MDS			L	Rec	Mis N, F				Q6N021,TET2-202,54790,ENSG00000168769,FLJ20032,KIAA1546,MGC125715
TFE3	transcription factor binding to IGHM enhancer 3	7030	X	Xp11.22	yes		papillary renal, alveolar soft part sarcoma, renal			E	Dom	T	SFPQ, ASPSCR1, PRCC, NONO, CLTC			7030,RCCP2,TFEA,ENSG00000068323,TFE3
TFEB	transcription factor EB	7942	6	6p21	yes		renal cell carcinoma (childhood epithelioid)			E,M	Dom	T	ALPHA			TFEB,TCFEB,AlphaTFEB,P19484,ENSG00000112561,7942
TFG	TRK-fused gene	10342	3	3q11-q12	yes		papillary thyroid, ALCL, NSCLC			E, L	Dom	T	NTRK1, ALK			10342,TF6,Q92734,TFG,ENSG00000114354
TFPT	TCF3 (E2A) fusion partner (in childhood leukaemia)	29844	19	19q13	yes		pre-B ALL			L	Dom	T	TCF3			29844,P0C1Z6,ENSG00000105619,TFPT
TFRC	transferrin receptor (p90, CD71)	7037	3	3q29	yes		NHL			L	Dom	T	BCL6			7037,P02786,CD71,TFR1,ENSG00000072274,TFRC
THRAP3	thyroid hormone receptor associated protein 3 (TRAP150)	9967	1	1p34.3	yes		aneurysmal bone cyst			M	Dom	T	USP6			9967,MGC133082,Q9Y2W1,MGC133083,TRAP150,FLJ22082,ENSG00000054118,THRAP3
TIF1	transcriptional intermediary factor 1 (PTC6,TIF1A)	8805	7	7q32-q34	yes		APL			L	Dom	T	RARA			P04720,hTIF1,TIF1A,Tif1a,TF1A,TIF1ALPHA,RNF82,ENSG00000122779,8805,TRIM24,PTC6,TIF1
TLX1	T-cell leukemia, homeobox 1 (HOX11)	3195	10	10q24	yes		T-ALL			L	Dom	T	TRB@, TRD@			TLX1,P31314,HOX11,TCL3,ENSG00000107807,3195
TLX3	T-cell leukemia, homeobox 3 (HOX11L2)	30012	5	5q35.1	yes		T-ALL			L	Dom	T	BCL11B			HOX11L2,O43711,RNX,ENSG00000164438,TLX3,30012
TMPRSS2	transmembrane protease, serine 2	7113	21	21q22.3	yes		prostate			E	Dom	T	ERG, ETV1, ETV4, ETV5			O15393,PRSS10,ENSG00000184012,TMPRSS2,7113
TNFAIP3	tumor necrosis factor, alpha-induced protein 3	7128	6	6q23	yes		marginal zone B-cell lymphomas, Hodgkin lymphoma, PMBL			L	Rec	D, N, F				7128,TNFA1P2,P21580,A20,MGC104522,MGC138687,MGC138688,OTUD7C,TNFAIP3,ENSG00000118503
TNFRSF14	tumor necrosis factor receptor superfamily, member 14 (herpesvirus entry mediator)	8764	1	1p36.32	yes		follicular lymphoma			L	Rec	Mis, N, F				8764,Q92956,HVEA,HVEM,LIGHTR,ATAR,TR2,ENSG00000157873,TNFRSF14
TNFRSF17	tumor necrosis factor receptor superfamily, member 17	608	16	16p13.1	yes		intestinal T-cell lymphoma			L	Dom	T	IL2			608,BCMA,BCM,Q02223,CD269,ENSG00000048462,TNFRSF17
TOP1	topoisomerase (DNA) I	7150	20	20q12-q13.1	yes		AML*			L	Dom	T	NUP98			RP3-511B24_2,P11387,TOPI,ENSG00000198900,7150,TOP1
TP53	tumor protein p53	7157	17	17p13	yes	yes	breast, colorectal, lung, sarcoma, adrenocortical, glioma, multiple other tumour types	breast, sarcoma, adrenocortical carcinoma, glioma, multiple other tumour types	Li-Fraumeni syndrome	L, E, M, O	Rec	Mis, N, F				LFS1,TRP53,p53,P53,P04637,ENSG00000141510,7157,TP53
TPM3	tropomyosin 3	7170	1	1q22-q23	yes		papillary thyroid, ALCL, NSCLC			E, L	Dom	T	NTRK1, ALK, ROS1			TPM3,ENSG00000143549,7170
TPM4	tropomyosin 4	7171	19	19p13.1	yes		ALCL			L	Dom	T	ALK			7171,P67936,ENSG00000167460,TPM4
TPR	translocated promoter region	7175	1	1q25	yes		papillary thyroid			E	Dom	T	NTRK1			7175,P12270,TPR
TRAF7	tumour necrosis factor receptor-associated factor 7	84231	16	16p13.3	yes		meningioma			O	Dom	Mis				TRAF7,DKFZp586I021,RFWD1,Q6Q0C0,MGC7807,RNF119,84231,ENSG00000131653
TRD@	T cell receptor delta locus	6964	14	14q11	yes		T-cell leukaemia			L	Dom	T	TAL1, HOX11, TLX1, LMO1, LMO2, RANBP17
TRIM27	tripartite motif-containing 27	5987	6	6p22	yes		papillary thyroid			E	Dom	T	RET			RFP,DASS-46L4_6,TRIM27,RNF76,ENSG00000234495,5987,RFP
TRIM33	tripartite motif-containing 33 (PTC7,TIF1G)	51592	1	1p13	yes		papillary thyroid			E	Dom	T	RET			TRIM33,PTC7,TIF1G,RFG7,TIF1GAMMA,TIFGAMMA,FLJ32925,TF1G,Q9UPN9,51592,ENSG00000197323
TRIP11	thyroid hormone receptor interactor 11	9321	14	14q31-q32	yes		AML			L	Dom	T	PDGFRB			TRIP11,Q15643,CEV14,Trip230,ENSG00000100815,9321
TRRAP	transformation/transcription domain-associated protein	8295	7	q21.2-q22.1	yes		melanoma			E	Dom	Mis				8295,TR-AP,Tra1,STAF40,FLJ10671,PAF350/400,PAF400,Q9Y4A5,ENSG00000196367,TRRAP
TSC1	tuberous sclerosis 1 gene	7248	9	9q34	yes	yes	renal cell carcinoma, bladder carcinoma	hamartoma, renal cell carcinoma, tuberous sclerosis tuber	Tuberous sclerosis 1	E, O	Rec	D, Mis, N, F, S				KIAA0243,hamartin,LAM,MGC86987,TSC,ENSG00000165699,7248,TSC1
TSC2	tuberous sclerosis 2 gene	7249	16	16p13.3	yes	yes	pulmonary lymphangioleiomyomatosis (LAM), renal angiomyolipoma and head and neck cancer	hamartoma, renal cell carcinoma, tuberous sclerosis tuber	Tuberous sclerosis 2	E, O	Rec	D, Mis, N, F, S				7249,FLJ43106,TSC4,tuberin,LAM,ENSG00000103197,TSC2
TSHR	thyroid stimulating hormone receptor	7253	14	14q31	yes	yes	toxic thyroid adenoma	thyroid adenoma		E	Dom	Mis		yes	Hereditary nonautoimmune hyperthyroidism; subclinical hypothyroidism	7253,hTSHR-I,LGR3,MGC75129,ENSG00000165409,TSHR
TTL	tubulin tyrosine ligase	150465	2	2q13	yes		ALL			L	Dom	T	ETV6			150465,2410003M22Rik,MGC46235,Q8NG68,ENSG00000114999,TTL
U2AF1	U2 small nuclear RNA auxiliary factor 1	7307	21	21q22.3	yes		CLL, MDS			L	Dom	Mis				7307,ENSG00000160201,DKFZp313J1712,FP793,RN,RNU2AF1,U2AF35,U2AFBP,Q01081,U2AF1
UBR5	ubiquitin protein ligase E3 component n-recognin 5	51366	8	8q22	yes		mantle cell lymphoma			L		F, N, Mis, S				51366,EDD,FLJ11310,DD5,MGC57263,O95071,HYD,KIAA0896,EDD1,ENSG00000104517,EDD1
USP6	ubiquitin specific peptidase 6 (Tre-2 oncogene)	9098	17	17p13	yes		aneurysmal bone cyst			M	Dom	T	COL1A1, CDH11, ZNF9, OMD, THRAP3			Tre-2,HRP1,TRE17,ENSG00000129204,9098,USP6,TRE2
VHL	von Hippel-Lindau syndrome gene	7428	3	3p25	yes	yes	renal, haemangioma, pheochromocytoma	renal, haemangioma, pheochromocytoma	Von Hippel-Lindau syndrome	E, M, O	Rec	D, Mis, N, F, S				P40337,HRCA1,VHL1,RCA1,ENSG00000134086,7428,VHL
VTI1A	vesicle transport through interaction with t-SNAREs homolog 1A	143187	10	10q25.2	yes		colorectal			E	Dom	T	TCF7L2			Vti1-rp2,VTI1A,143187,ENSG00000151532,MVti1
WAS	Wiskott-Aldrich syndrome	7454	X	Xp11.23-p11.22				lymphoma	Wiskott-Aldrich syndrome	L	X-linked recessive	Mis, N, F, S				WAS,P42768,IMD2,THC,WASP,ENSG00000015285,7454
WHSC1	Wolf-Hirschhorn syndrome candidate 1(MMSET)	7468	4	4p16.3	yes		MM			L	Dom	T	IGH@			WHS,7468,WHSC1_ENST00000382891,FLJ23286,KIAA1090,MGC176638,MMSET,REIIBP,TRX5,O96028,NSD2
WHSC1L1	Wolf-Hirschhorn syndrome candidate 1-like 1 (NSD3)	54904	8	8p12	yes		AML			L	Dom	T	NUP98			54904,ENSG00000147548,WHSC1L1
WIF1	WNT inhibitory factor 1	11197	12	12q14.3	yes		pleomorphic salivary gland adenoma			E	Dom	T	HMGA2			11197,WIF-1,ENSG00000156076,WIF1
WRN	Werner syndrome (RECQL2)	7486	8	8p12-p11.2		yes		osteosarcoma, meningioma, other tumour types	Werner syndrome	L, E, M, O	Rec	Mis, N, F, S				WRN,RECQL2,RECQ3,Q14191,ENSG00000165392,7486
WT1	Wilms tumour 1 gene	7490	11	11p13	yes	yes	Wilms tumour, desmoplastic small round cell tumour	Wilms tumour	Denys-Drash syndrome, Frasier syndrome, familial Wilms tumour	O	Rec	D, Mis, N, F, S	EWSR1			7490,WAGR,WIT-2,GUD,WT33,ENSG00000184937,WT1
WWTR1	WW domain containing transcription regulator 1	25937	3	3q23-q24	yes		epithelioid haemangioendothelioma			M	Dom	T	CAMTA1			25937,ENSG00000018408,DKFZP586I1419,TAZ,Q9GZV5,WWTR1
XPA	xeroderma pigmentosum, complementation group A	7507	9	9q22.3		yes		skin basal cell, skin squamous cell, melanoma	xeroderma pigmentosum (A)	E	Rec	Mis, N, F, S				7507,XPAC,P23025,XP1,ENSG00000136936,XPA
XPC	xeroderma pigmentosum, complementation group C	7508	3	3p25		yes		skin basal cell, skin squamous cell, melanoma	xeroderma pigmentosum (C)	E	Rec	Mis, N, F, S				7508,XP3,XPCC,ENSG00000154767,XPC
XPO1	exportin 1 (CRM1 homolog, yeast)	7514	2	2p15	yes		CLL			L	Dom	Mis				7514,DKFZp686B1823,CRM1,O14980,ENSG00000082898,XPO1
YWHAE	tyrosine 3-monooxygenase/tryptophan 5-monooxygenase activation protein, epsilon polypeptide (14-3-3 epsilon)	7531	17	17p13.3	yes		endometrial stromal sarcoma			M	Dom	T	NUTM2A, NUTM2B	yes	Miller-Dieker lissencephaly syndrome	14-3-3E,P62258,KCIP-1,MDCR,MDS,FLJ45465,14-3-3 epsilon,ENSG00000108953,7531,YWHAE
ZNF145	zinc finger protein 145 (PLZF)	7704	11	11q23.1	yes		APL			L	Dom	T	RARA			Q05516,PLZF,ZNF145,ENSG00000109906,ZBTB16,7704
ZNF331	zinc finger protein 331	55422	19	19q13.3-q13.4	yes		follicular thyroid adenoma			E	Dom	T	?			55422,Q9NQX6,ZNF463,RITA,ZNF361,ENSG00000130844,ZNF331
ZNF384	zinc finger protein 384 (CIZ/NMP4)	171017	12	12p13	yes		ALL			L	Dom	T	EWSR1, TAF15			171017,ENSG00000126746,ZNF384
ZNF521	zinc finger protein 521	25925	18	18q11.2	yes		ALL			L	Dom	T	PAX5			25925,EHZF,Evi3,DKFZp564D0764,MGC142182,MGC142208,ENSG00000198795,ZNF521
ZRSR2	zinc finger (CCCH type), RNA-binding motif and serine/arginine rich 2	8233	X	Xp22.1	yes		MDS, CLL			L	Rec	F, S, Mis				8233,URP,MGC142014,U2AF1-RS2,MGC142040,U2AF1RS2,ENSG00000169249,ZRSR2,U2AF1L2
