# Supplementary material for: RUBIC identifies driver genes by detecting recurrent DNA copy number breaks
Source: Nat Commun. 2016 Jul 11;7:12159. doi: 10.1038/ncomms12159 (PMC4942583; doi:10.1038/ncomms12159)
Supplement: Supplementary Data 2 — Recurrent Amplifications, Breast Cancer (BRCA), SNP6 profiles, RUBIC and GISTIC2 [file ncomms12159-s3.xlsx]

## Sheet: Supplemental_file_1_recurrAmps_
Supplementary Data 2: Recurrent Amplifications; Breast Cancer (BRCA); SNP6 profiles; RUBIC and GISTIC2
Recurrent Amplifications
Breast Cancer (BRCA)
SNP6 profiles
RUBIC and GISTIC2
Method	Negative log10 q-value	Chr	Start	End	Bona fide (BRCA)	Genes (All)	Citation scores (higher = more cited)
RUBIC	1.27	1	42019945	43446606	-	C1orf50,CCDC23,CCDC30,CLDN19,ERMAP,FOXJ3,GUCA2A,GUCA2B,HIVEP3,LEPRE1,PPCS,PPIH,RIMKLA,SLC2A1,YBX1,ZMYND12,ZNF691	0.34,0.00,0.00,0.48,0.42,0.42,0.61,0.53,0.71,0.00,0.57,0.73,0.34,0.99,0.98,0.42,0.42
RUBIC	1.55	1	60645437	63287296	-	ANGPTL3,ATG4C,DOCK7,INADL,KANK4,L1TD1,NFIA,RN7SL180P,TM2D1,USP1	0.61,0.48,0.76,0.69,0.48,0.61,0.81,0.00,0.48,0.86
GISTIC2	12.24	1	85979933	86002734	-	DDAH1	0.76
RUBIC	8.78	1	85980350	86002735	-	DDAH1	0.76
GISTIC2	29.41	1	150342696	150706805	-	ADAMTSL4,C1orf138,CTSS,ECM1,ENSA,GOLPH3L,HORMAD1,LINC00568,MCL1,MIR4257,RN7SL473P,RN7SL600P,RPRD2,SNORA40|ENSG00000253047.1,TARS2	0.64,0.00,0.89,0.84,0.53,0.48,0.57,0.00,0.99,0.00,0.00,0.00,0.73,0.00,0.57
RUBIC	2.48	1	150466767	150703005	-	ADAMTSL4,C1orf138,CTSS,ECM1,ENSA,GOLPH3L,HORMAD1,LINC00568,MCL1,MIR4257,RN7SL473P,RN7SL600P,SNORA40|ENSG00000253047.1,TARS2	0.64,0.00,0.89,0.84,0.53,0.48,0.57,0.00,0.99,0.00,0.00,0.00,0.00,0.57
RUBIC	3.36	1	154875093	155326616	CKS1B|ENSG00000173207.8,SHC1	ADAM15,ASH1L,CKS1B|ENSG00000173207.8,CLK2,DCST1,DCST2,DPM3,EFNA1,EFNA3,EFNA4,FAM189B,FDPS,FLAD1,GBA,GBAP1,HCN3,KRTCAP2,LENEP,MIR4258,MIR555,MIR92B,MTX1,MUC1,PBXIP1,PKLR,PMVK,PYGO2,RUSC1,SCAMP3,SHC1,SLC50A1,THBS3,TRIM46,ZBTB7B	0.92,0.76,0.00,0.73,0.24,0.42,0.42,0.92,0.71,0.80,0.53,0.87,0.48,0.89,0.34,0.34,0.48,0.34,0.00,0.00,0.57,0.71,1.00,0.67,0.85,0.48,0.82,0.64,0.82,0.99,0.34,0.48,0.57,0.76
RUBIC	4.55	1	160507540	162558705	NIT1,PVRL4	ACA64|ENSG00000238934.1,ADAMTS4,APOA2,ARHGAP30,ATF6,B4GALT3,C1orf111,C1orf192,C1orf226,CD244,CD48,CD84,DEDD,DUSP12,F11R,FCER1G,FCGR2A,FCGR2B,FCGR2C,FCGR3A,FCGR3B,FCRLA,FCRLB,HSPA6,ITLN1,ITLN2,KLHDC9,LY9,MIR4654,MIR5187,MIR556,MPZ,NDUFS2,NIT1,NOS1AP,NR1I3,OLFML2B,PCP4L1,PFDN2,PPOX,PVRL4,RN7SL466P,RNA5SP61,RPL31P11,SDHC,SH2D1B,SLAMF1,SLAMF7,TOMM40L,TSTD1,UAP1,UFC1,UHMK1,USF1,USP21	0.00,0.85,0.88,0.42,0.94,0.71,0.00,0.00,0.00,0.93,0.86,0.75,0.69,0.61,0.92,0.82,0.97,0.91,0.34,0.98,0.86,0.61,0.48,0.91,0.85,0.24,0.24,0.71,0.00,0.00,0.24,0.87,0.76,0.61,0.53,0.92,0.34,0.48,0.78,0.61,0.78,0.00,0.00,0.00,0.91,0.61,0.89,0.73,0.42,0.57,0.64,0.48,0.75,0.94,0.73
RUBIC	1.12	1	202181129	207178900	MDM4	ADIPOR1,ADORA1,ATP2B4,AVPR1B,BTG2,C1orf147,C1orf186,CDK18,CHI3L1,CHIT1,CNTN2,CTSE,CYB5R1,DSTYK,DYRK3,EIF2D,ELK4,ETNK2,FAIM3,FAM72A,FCAMR,FMOD,GOLT1A,IKBKE,IL10,IL19,IL20,IL24,KDM5B,KISS1,KLHDC8A,KLHL12,LAX1,LEMD1,LGR6,LINC00303,LRRN2,MAPKAPK2,MDM4,MFSD4,MIR135B,MYBPH,MYOG,NFASC,NUAK2,NUCKS1,OPTC,PCAT6,PIGR,PIK3C2B,PLEKHA6,PM20D1,PPFIA4,PPP1R12B,PPP1R15B,PRELP,RAB7L1,RABIF,RASSF5,RBBP5,REN,RNA5SP7…	0.95,0.83,0.86,0.71,0.95,0.00,0.24,0.76,0.96,0.81,0.87,0.78,0.67,0.53,0.67,0.53,0.83,0.42,0.00,0.61,0.24,0.80,0.34,0.96,1.00,0.87,0.86,0.96,0.91,0.98,0.24,0.48,0.53,0.34,0.53,0.00,0.48,0.95,0.98,0.00,0.57,0.53,0.82,0.67,0.80,0.78,0.34,0.24,0.89,0.93,0.53,0.34,0.53,0.53,0.53,0.48,0.00,0.61,0.90,0.92,0.87,0.00,0.00,0.00,0.61,0.48,0.76,0.00,0.00,0.00,0.00,0.00,0.00,0.94,0.24,0.73,0.53,0.24,0.34,0.00…
RUBIC	2.18	1	234794274	235661347	-	ARID4B,B3GALNT2,GGPS1,MIR4753,RBM34,RN7SL668P,RNY4P16,SNORA14B,TBCE,TOMM20	0.76,0.48,0.71,0.00,0.57,0.00,0.00,0.00,0.75,0.75
GISTIC2	9.99	1	240820760	249250621	-	ADSS,AHCTF1,AKT3,C1orf100,C1orf101,C1orf229,CEP170,CHML,CNST,COX20,DESI2,EFCAB2,EXO1,FH,GCSAML,HNRNPU,KIF26B,KMO,LYPD8,MAP1LC3C,MIR3123,MIR3124,MIR3916,MIR4677,NLRP3,OPN3,OR11L1,OR13G1,OR14A16,OR14A2,OR14C36,OR14I1,OR14K1,OR1C1,OR2AJ1,OR2AK2,OR2B11,OR2C3,OR2G2,OR2G3,OR2G6,OR2L13,OR2L2,OR2L3,OR2L5,OR2L8,OR2M2,OR2M3,OR2M4,OR2M5,OR2M7,OR2T1,OR2T10,OR2T11,OR2T12,OR2T2,OR2T27,OR2T29,OR2T3,OR2T33,OR2T3…	0.64,0.73,0.96,0.34,0.34,0.00,0.75,0.48,0.53,0.48,0.57,0.34,0.95,0.93,0.00,0.96,0.24,0.34,0.00,0.61,0.00,0.34,0.00,0.24,0.95,0.42,0.00,0.34,0.00,0.00,0.00,0.24,0.00,0.24,0.00,0.00,0.24,0.34,0.00,0.24,0.24,0.24,0.00,0.00,0.00,0.00,0.00,0.24,0.00,0.00,0.24,0.00,0.00,0.00,0.00,0.24,0.00,0.00,0.24,0.24,0.24,0.00,0.00,0.24,0.00,0.00,0.00,0.00,0.24,0.00,0.00,0.42,0.64,0.00,0.00,0.00,0.00,0.00,0.67,0.76…
RUBIC	1.75	3	4327835	5055140	-	BHLHE40,EGOT,ITPR1,SETMAR,SUMF1,snoU13|ENSG00000239126.1	0.89,0.00,0.93,0.79,0.67,0.00
RUBIC	2.28	3	8600971	8602939	-	LMCD1	0.48
GISTIC2	1.53	3	14685335	15111124	-	C3orf20,CCDC174,FGD5,MRPS25,NR2C2	0.24,0.24,0.34,0.57,0.93
RUBIC	0.84	3	14802066	15419653	-	C3orf20,CAPN7,COL6A4P1,FGD5,MRPS25,NR2C2,SH3BP5,ZFYVE20,snoU13|ENSG00000238891.1	0.24,0.64,0.24,0.34,0.57,0.93,0.69,0.00,0.00
GISTIC2	11.49	3	176288255	179996118	PIK3CA	ACTL6A,GNB4,KCNMB2,KCNMB3,LINC00501,LINC00578,MFN1,MRPL47,NDUFB5,PEX5L,PIK3CA,RN7SKP52,RNA5SP147,RNA5SP148,RNA5SP149,SNORA18|ENSG00000200288.1,SNORA25|ENSG00000201957.1,TBL1XR1,USP13,ZMAT3,ZNF639,snoU13|ENSG00000239096.1	0.93,0.73,0.42,0.00,0.00,0.00,0.85,0.42,0.42,0.48,1.00,0.00,0.00,0.00,0.00,0.00,0.00,0.87,0.79,0.79,0.57,0.00
RUBIC	1.07	3	176408205	179934679	PIK3CA	ACTL6A,GNB4,KCNMB2,KCNMB3,LINC00501,LINC00578,MFN1,MRPL47,NDUFB5,PEX5L,PIK3CA,RN7SKP52,RNA5SP147,RNA5SP148,RNA5SP149,SNORA18|ENSG00000200288.1,SNORA25|ENSG00000201957.1,TBL1XR1,USP13,ZMAT3,ZNF639,snoU13|ENSG00000239096.1	0.93,0.73,0.42,0.00,0.00,0.00,0.85,0.42,0.42,0.48,1.00,0.00,0.00,0.00,0.00,0.00,0.00,0.87,0.79,0.79,0.57,0.00
RUBIC	0.94	4	73311122	75088528	-	ADAMTS3,AFM,AFP,ALB,ANKRD17,COX18,CXCL1,CXCL2,CXCL3,CXCL5,CXCL6,IL8,MTHFD2L,PF4,PF4V1,PPBP,PPBPP2,RASSF6,RN7SL218P,RNU4ATAC9P,RNU6ATAC5P,SNORA3|ENSG00000221639.1	0.42,0.64,0.98,0.96,0.73,0.48,0.97,0.90,0.84,0.91,0.83,0.00,0.24,0.93,0.61,0.82,0.00,0.71,0.00,0.00,0.00,0.00
GISTIC2	2.52	4	73824384	74269687	-	ALB,ANKRD17,COX18,RNU4ATAC9P,RNU6ATAC5P,SNORA3|ENSG00000221639.1	0.96,0.73,0.48,0.00,0.00,0.00
GISTIC2	0.78	5	1	4472523	TERT	AHRR,BRD9,C5orf38,C5orf55,CCDC127,CEP72,CLPTM1L,EXOC3,IRX1,IRX2,IRX4,LPCAT1,LRRC14B,MIR4277,MIR4456,MIR4457,MIR4635,MRPL36,NDUFS6,NKD2,PDCD6,PLEKHG4B,SDHA,SDHAP3,SLC12A7,SLC6A18,SLC6A19,SLC6A3,SLC9A3,TERT,TPPP,TRIP13,ZDHHC11,ZDHHC11B	0.81,0.48,0.00,0.00,0.48,0.69,0.92,0.57,0.64,0.42,0.48,0.73,0.00,0.00,0.00,0.00,0.00,0.48,0.57,0.76,0.90,0.24,0.91,0.00,0.64,0.24,0.24,0.95,0.87,1.00,0.81,0.78,0.34,0.00
RUBIC	2.56	5	914098	4985443	TERT	C5orf38,CLPTM1L,IRX1,IRX2,IRX4,LPCAT1,MIR4277,MIR4457,MIR4635,MRPL36,NDUFS6,NKD2,SDHAP3,SLC12A7,SLC6A18,SLC6A19,SLC6A3,TERT,TRIP13	0.00,0.92,0.64,0.42,0.48,0.73,0.00,0.00,0.00,0.48,0.57,0.76,0.00,0.64,0.24,0.24,0.95,1.00,0.78
RUBIC	1.74	5	9407090	15331131	-	ANKH,ANKRD33B,CCT5,CMBL,CT49,CTNND2,DAP,DNAH5,FAM105A,FAM105B,FAM173B,MARCH6,MIR4637,RNA5SP177,ROPN1L,SEMA5A,SNORD123,TAS2R1,TRIO,U8|ENSG00000202269.1	0.81,0.00,0.92,0.53,0.00,0.82,0.67,0.24,0.42,0.00,0.42,0.61,0.24,0.00,0.48,0.73,0.00,0.24,0.86,0.00
RUBIC	1.18	5	15332706	20136770	-	BASP1,CDH18,FAM134B,FBXL7,FTH1P10,MARCH11,MIR887,MYO10,RN7SKP133,RN7SL58P,RNA5SP178,RNA5SP179,RNA5SP180,SNORD81|ENSG00000212278.1,ZNF622,snoU13|ENSG00000238674.1	0.79,0.42,0.48,0.57,0.00,0.00,0.00,0.78,0.00,0.00,0.00,0.00,0.00,0.00,0.69,0.00
RUBIC	0.82	5	176359576	180361240	FGFR4	AACSP1,ADAMTS2,B4GALT7,BTNL8,C5orf45,C5orf60,CANX,CBY3,CLK4,CNOT6,COL23A1,DBN1,DDX41,DOK3,F12,FAM153A,FAM153C,FAM193B,FGFR4,FLT4,GFPT2,GRK6,GRM6,HMGB3P22,HNRNPAB,HNRNPH1,LINC00847,LMAN2,LTC4S,MAML1,MAPK9,MGAT1,MGAT4B,MIR1229,MIR340,MXD3,N4BP3,NHP2,NSD1,OR2Y1,PDLIM7,PFN3,PHYKPL,PRELID1,PROP1,PRR7,RAB24,RASGEF1C,RGS14,RMND5B,RN7SKP150,RN7SKP70,RN7SL562P,RN7SL646P,RN7SL71P,RNF130,RUFY1,SCGB3A1,SLC34…	0.00,0.48,0.48,0.24,0.42,0.00,0.96,0.00,0.48,0.79,0.42,0.86,0.73,0.67,0.61,0.24,0.00,0.57,0.97,0.97,0.57,0.81,0.00,0.00,0.88,0.95,0.00,0.73,0.81,0.87,0.97,0.69,0.64,0.00,0.42,0.78,0.24,0.81,0.87,0.00,0.87,0.00,0.34,0.57,0.76,0.24,0.61,0.00,0.76,0.48,0.00,0.00,0.00,0.00,0.00,0.69,0.57,0.88,0.53,0.98,0.42,0.67,0.94,0.34,0.53,0.57,0.64,0.00,0.34,0.24,0.00
GISTIC2	4.70	6	13030994	13889516	-	GFOD1,MCUR1,NOL7,PHACTR1,RANBP9,RN7SKP204,SIRT5,TBC1D7	0.34,0.34,0.76,0.48,0.91,0.00,0.81,0.69
RUBIC	1.54	6	13305950	13573830	-	GFOD1,RN7SKP204,TBC1D7	0.34,0.00,0.69
RUBIC	2.38	6	41392564	44808366	-	AARS2,ABCC10,BYSL,C6orf132,C6orf223,C6orf226,CAPN11,CCND3,CDC5L,CNPY3,CRIP3,CUL7,CUL9,DLK2,DNPH1,FOXP4,FRS3,GLTSCR1L,GNMT,GTPBP2,GUCA1A,GUCA1B,HSP90AB1,KLC4,KLHDC3,LRRC73,MAD2L1BP,MDFI,MEA1,MED20,MIR4641,MIR4642,MIR4647,MRPL14,MRPL2,MRPS10,MRPS18A,NFKBIE,PEX6,PGC,POLH,POLR1C,PPP2R5D,PRICKLE4,PRPH2,PTCRA,PTK7,RN7SL403P,RPL7L1,RRP36,RSPH9,SCARNA15|ENSG00000252218.1,SLC22A7,SLC29A1,SLC35B2,SNORA8|EN…	0.64,0.83,0.81,0.00,0.24,0.00,0.00,0.97,0.93,0.24,0.24,0.89,0.78,0.24,0.67,0.67,0.71,0.42,0.82,0.42,0.42,0.24,0.97,0.48,0.53,0.24,0.79,0.67,0.48,0.79,0.00,0.00,0.00,0.53,0.53,0.61,0.42,0.86,0.48,0.87,0.97,0.81,0.87,0.53,0.48,0.48,0.85,0.00,0.48,0.57,0.42,0.00,0.42,0.94,0.64,0.00,0.24,0.97,0.84,0.78,0.34,0.24,0.84,0.53,0.24,0.48,0.48,0.76,0.34,0.00,0.76,0.48,1.00,0.89,0.69,0.69,0.00
RUBIC	1.07	6	62234537	66939280	-	EYS,FKBP1C,KHDRBS2,LGSN,MTRNR2L9,PHF3,PTP4A1	0.42,0.00,0.67,0.42,0.42,0.73,0.90
RUBIC	1.25	6	107198296	107338912	-	MIR587	0.00
GISTIC2	12.13	6	107206856	107290700	-	MIR587	0.00
RUBIC	1.25	6	135252195	135882702	MYB	AHI1,ALDH8A1,HBS1L,LINC00271,MIR548A2,MYB	0.82,0.00,0.82,0.24,0.24,0.98
RUBIC	2.16	6	151628417	152655330	ESR1	AKAP12,C6orf211,CCDC170,ESR1,RMND1,RN7SKP268,SYNE1,ZBTB2,snoU13|ENSG00000238939.1	0.90,0.00,0.69,1.00,0.42,0.00,0.76,0.71,0.00
RUBIC	4.98	7	54939080	56403069	EGFR	CCT6A,CHCHD2,EGFR,FKBP9L,GBAS,LANCL2,MRPS17,NUPR1L,PHKG1,PSPH,RN7SL64P,SEPT14,SNORA15|ENSG00000207168.1,SNORA22|ENSG00000206603.1,SUMF2,VOPP1,ZNF713,snoU13|ENSG00000238673.1	0.89,0.48,1.00,0.00,0.67,0.64,0.57,0.00,0.48,0.48,0.00,0.00,0.00,0.00,0.69,0.75,0.24,0.00
RUBIC	3.08	7	156265575	158385232	-	C7orf13,DNAJB6,LMBR1,MIR5707,MIR595,MNX1,NOM1,PTPRN2,RN7SL142P,RNF32,UBE3C	0.34,0.88,0.57,0.00,0.00,0.81,0.57,0.64,0.00,0.53,0.78
GISTIC2	85.23	8	37492669	37604543	ZNF703	ERLIN2,ZNF703	0.84,0.61
RUBIC	2.37	8	37492872	37716302	ZNF703	BRF2,ERLIN2,GPR124,PROSC,RAB11FIP1,ZNF703	0.61,0.84,0.00,0.24,0.83,0.61
RUBIC	1.63	8	38139740	38185323	-	WHSC1L1	0.75
RUBIC	3.57	8	38291492	38440791	FGFR1	C8orf86,FGFR1,RPS20P22	0.00,0.98,0.00
RUBIC	2.62	8	40060224	40404898	-	ZMAT4	0.42
RUBIC	2.09	8	41366879	41994151	-	AGPAT6,ANK1,GINS4,GOLGA7,KAT6A,MIR486,RN7SL149P,SNORD112|ENSG00000238966.1	0.00,0.81,0.34,0.61,0.90,0.00,0.00,0.00
GISTIC2	6.67	8	42155813	42256603	-	DKK4,IKBKB,POLB,VDAC3	0.75,0.99,0.97,0.82
RUBIC	2.18	8	42155830	42419796	-	DKK4,IKBKB,POLB,SLC20A2,SMIM19,VDAC3	0.75,0.99,0.97,0.75,0.24,0.82
RUBIC	6.31	8	66556187	70207597	-	ADHFE1,ARFGEF1,C8orf34,C8orf44,C8orf46,COPS5,CPA6,CRH,CSPP1,DNAJC5B,LINC00967,MCMDC2,MTFR1,MYBL1,PDE7A,PPP1R42,PREX2,RNA5SP268,RNA5SP269,RRS1,SGK3,SNHG6,SNORD87,TCF24,TRIM55,VCPIP1	0.53,0.83,0.34,0.00,0.00,0.98,0.24,0.91,0.48,0.24,0.00,0.00,0.42,0.75,0.67,0.42,0.61,0.00,0.00,0.61,0.81,0.00,0.00,0.00,0.48,0.73
RUBIC	174.25	8	70208317	70953927	-	RN7SKP29,RN7SL675P,RNA5SP270,SLCO5A1,SULF1	0.00,0.00,0.00,0.42,0.93
RUBIC	2.05	8	80939650	81907858	-	MIR5708,MRPS28,PAG1,RN7SL107P,RN7SL308P,RN7SL41P,SNORA20|ENSG00000206649.1,TPD52,ZBTB10,ZNF704	0.00,0.64,0.81,0.00,0.00,0.00,0.00,0.90,0.73,0.00
RUBIC	1.46	8	92232882	93019427	-	RN7SKP231,RUNX1T1,SLC26A7,snoU13|ENSG00000239134.1	0.00,0.97,0.48,0.00
RUBIC	0.84	8	93579847	95556459	-	C8orf87,CDH17,FAM92A1,FSBP,GEM,KIAA1429,LINC00535,MIR378D2,PDP1,RAD54B,RBM12B,RNA5SP274,TMEM67,TRIQK	0.00,0.89,0.48,0.00,0.69,0.61,0.00,0.00,0.48,0.86,0.53,0.00,0.73,0.24
RUBIC	1.21	8	95579786	96423252	-	C8orf37,CCNE2,DPY19L4,ESRP1,INTS8,MIR3150B,NDUFAF6,PLEKHF2,TP53INP1,snoU13|ENSG00000238791.1	0.24,0.84,0.34,0.73,0.48,0.34,0.48,0.64,0.84,0.00
RUBIC	0.89	8	101085778	101988191	-	ANKRD46,FBXO43,MIR4471,PABPC1,POLR2K,RGS22,RN7SL685P,RNF19A,RNU6ATAC41P,SNX31,SPAG1,YWHAZ	0.61,0.48,0.24,0.97,0.94,0.34,0.00,0.64,0.00,0.24,0.48,0.99
RUBIC	3.13	8	113696757	115163562	-	CSMD3	0.53
RUBIC	2.18	8	116390913	117301701	TRPS1	LINC00536,RNA5SP276,TRPS1	0.00,0.00,0.85
RUBIC	4.08	8	128644955	128800301	MYC	MYC	1.00
GISTIC2	88.76	8	128676088	128770551	MYC	MYC	1.00
RUBIC	1.54	8	135166535	135899035	-	MIR30B,MIR30D,ZFAT	0.69,0.71,0.48
RUBIC	1.75	9	33027216	36958016	-	ANKRD18B,AQP3,AQP7,ARHGEF39,ARID3C,ATP8B5P,B4GALT1,BAG1,C9orf131,C9orf24,CA9,CCDC107,CCIN,CCL19,CCL21,CCL27,CD72,CHMP5,CLTA,CNTFR,CREB3,DCAF12,DCTN3,DNAI1,DNAJA1,DNAJB5,ENHO,FAM166B,FAM205A,FAM205B,FAM205CP,FAM214B,FAM219A,FAM221B,FANCG,FLJ00273,GALT,GBA2,GLIPR2,GNE,HINT2,HRCT1,IL11RA,KIAA1045,KIAA1161,KIF24,LINC00961,MELK,MIR4475,MIR4476,MIR4540,MIR4667,MSMP,NFX1,NOL6,NPR2,NUDT2,OR13J1,OR2S2,PAX…	0.24,0.90,0.53,0.48,0.34,0.24,0.91,0.97,0.24,0.00,0.98,0.24,0.00,0.83,0.92,0.80,0.67,0.81,0.84,0.80,0.81,0.67,0.71,0.53,0.93,0.42,0.34,0.00,0.00,0.00,0.00,0.24,0.42,0.24,0.96,0.00,0.75,0.57,0.64,0.84,0.53,0.00,0.81,0.00,0.34,0.42,0.24,0.84,0.00,0.00,0.00,0.00,0.24,0.76,0.64,0.78,0.64,0.24,0.24,0.96,0.48,0.73,0.73,0.95,0.48,0.79,0.00,0.00,0.00,0.00,0.00,0.69,0.00,0.00,0.34,0.53,0.84,0.73,0.69,0.00…
RUBIC	1.00	9	127661645	130764866	-	AK1,ANGPTL2,C9orf117,CDK9,DPM2,ENG,FAM102A,FAM129B,FPGS,GAPVD1,GARNL3,GOLGA1,HSPA5,LMX1B,LRSAM1,MAPKAP1,MIR3911,MIR3960,MIR4672,MVB12B,NRON,PBX3,PIP5KL1,PPP6C,PTRH1,RABEPK,RALGPS1,RN7SL30P,RNA5SP296,RPL12,SCAI,SH2D3C,SLC2A8,SNORA65,SNORD116|ENSG00000252985.1,ST6GALNAC4,ST6GALNAC6,STXBP1,TOR2A,TTC16,ZBTB34,ZBTB43,ZNF79	0.61,0.61,0.00,0.99,0.34,0.98,0.53,0.73,0.91,0.71,0.24,0.67,0.99,0.76,0.76,0.84,0.24,0.00,0.00,0.42,0.00,0.78,0.34,0.87,0.34,0.57,0.42,0.00,0.00,0.87,0.48,0.67,0.64,0.00,0.00,0.61,0.34,0.81,0.69,0.24,0.34,0.42,0.48
RUBIC	3.04	10	3774235	6398978	-	AKR1C1,AKR1C2,AKR1C3,AKR1C4,AKR1C7P,AKR1CL1,AKR1E2,ANKRD16,ASB13,CALML3,CALML5,DKFZP667F0711,FAM208B,FBXO18,GDI2,IL15RA,IL2RA,KLF6,LINC00702,LINC00703,LINC00704,LINC00705,MIR3155A,NET1,PFKFB3,RBM17,RN7SKP78,RN7SL445P,SNORA14,TUBAL3,U8|ENSG00000238840.1,U8|ENSG00000239142.1,U8|ENSG00000239148.1,U8|ENSG00000251740.1,U8|ENSG00000251909.1,UCN3	0.90,0.87,0.96,0.73,0.00,0.00,0.42,0.24,0.24,0.75,0.42,0.00,0.57,0.69,0.82,0.91,0.99,0.97,0.00,0.00,0.00,0.00,0.00,0.87,0.88,0.84,0.00,0.00,0.00,0.61,0.00,0.00,0.00,0.00,0.00,0.53
GISTIC2	4.63	10	5242638	6398978	-	AKR1C4,AKR1C7P,AKR1CL1,ANKRD16,ASB13,CALML3,CALML5,DKFZP667F0711,FAM208B,FBXO18,GDI2,IL15RA,IL2RA,MIR3155A,NET1,PFKFB3,RBM17,RN7SKP78,RN7SL445P,SNORA14,TUBAL3,UCN3	0.73,0.00,0.00,0.24,0.24,0.75,0.42,0.00,0.57,0.69,0.82,0.91,0.99,0.00,0.87,0.88,0.84,0.00,0.00,0.00,0.61,0.53
RUBIC	1.14	10	6398984	14008713	GATA3	ATP5C1,BEND7,CAMK1D,CCDC3,CDC123,CELF2,DHTKD1,ECHDC3,FRMD4A,GATA3,ITIH2,ITIH5,KIN,LINC00707,LINC00708,LINC00709,LINC00710,MCM10,MIR4480,MIR548AK,MIR548Q,NUDT5,OPTN,PHYH,PRKCQ,PROSER2,PRPF18,RN7SL198P,RN7SL232P,RNA5SP299,RNA5SP300,RNA5SP301,RNU6ATAC39P,SEC61A2,SEPHS1,SFMBT2,SFTA1P,SNORD45|ENSG00000252438.1,TAF3,U6|ENSG00000272507.1,UCMA,UPF2,USP6NL,snoU13|ENSG00000238900.1	0.73,0.34,0.80,0.34,0.81,0.82,0.48,0.24,0.42,0.98,0.71,0.61,0.76,0.00,0.00,0.00,0.00,0.81,0.00,0.00,0.00,0.73,0.93,0.57,0.98,0.34,0.48,0.00,0.00,0.00,0.00,0.00,0.00,0.48,0.57,0.34,0.00,0.00,0.73,0.00,0.00,0.87,0.69,0.00
RUBIC	2.41	10	61199167	64156331	-	ANK3,ARID5B,C10orf107,C10orf40,CCDC6,CDK1,LINC00845,LINC00948,RHOBTB1,RN7SL591P,RTKN2,SLC16A9,TMEM26,ZNF365	0.73,0.87,0.34,0.00,0.88,1.00,0.00,0.00,0.67,0.00,0.61,0.53,0.34,0.73
RUBIC	2.06	10	76081499	77222813	-	ADK,COMTD1,DUPD1,DUSP13,KAT6B,SAMD8,VDAC2,ZNF503	0.61,0.42,0.00,0.34,0.81,0.42,0.87,0.24
RUBIC	1.93	10	80435869	81247193	-	PPIF,ZCCHC24,ZMIZ1	0.69,0.34,0.82
GISTIC2	4.05	10	80485044	82012440	-	ANXA11,EIF5AL1,LINC00857,MBL1P,NUTM2B,NUTM2E,PLAC9,PPIF,SFTPA1,SFTPA2,SFTPD,TMEM254,ZCCHC24,ZMIZ1	0.84,0.69,0.00,0.00,0.00,0.00,0.00,0.69,0.93,0.71,0.91,0.42,0.34,0.82
RUBIC	1.52	10	123087305	123498222	FGFR2	FGFR2,RN7SKP167	0.99,0.00
RUBIC	2.70	11	31941035	35753511	-	ABTB2,APIP,C11orf91,CAPRIN1,CAT,CCDC73,CD44,CD59,CSTF3,DEPDC7,EHF,EIF3M,ELF5,FBXO3,FJX1,HIPK3,KIAA1549L,LMO2,MIR1343,NAT10,PAMR1,PDHX,PRRG4,QSER1,RCN1,SLC1A2,TCP11L1,TRIM44,U3|ENSG00000212551.1,WT1	0.24,0.61,0.00,0.83,0.97,0.34,1.00,0.94,0.81,0.34,0.86,0.80,0.76,0.67,0.34,0.76,0.34,0.96,0.00,0.81,0.34,0.67,0.34,0.53,0.76,0.83,0.42,0.67,0.00,1.00
GISTIC2	2.75	11	32772542	33738048	-	C11orf91,CCDC73,CD59,CSTF3,DEPDC7,HIPK3,KIAA1549L,PRRG4,QSER1,TCP11L1	0.00,0.34,0.94,0.81,0.34,0.76,0.34,0.34,0.53,0.42
RUBIC	2.51	11	60848957	61430988	-	CD5,CPSF7,CYB561A3,DAK,DDB1,LRRC10B,MIR4488,PGA3,PGA4,PGA5,PPP1R32,RN7SL23P,RPLP0P2,SDHAF2,SYT7,TMEM138,TMEM216,VPS37C,VWCE	0.93,0.76,0.42,0.00,0.98,0.24,0.00,0.53,0.24,0.48,0.00,0.00,0.34,0.80,0.42,0.34,0.57,0.57,0.42
RUBIC	4.66	11	66938753	67296858	-	ADRBK1,AIP,ANKRD13D,CABP2,CABP4,CARNS1,CDK2AP2,CLCF1,CORO1B,GPR152,KDM2A,PITPNM1,POLD4,PPP1CA,PTPRCAP,RAD9A,RN7SKP239,RPS6KB2,SSH3,TBC1D10C,TMEM134,snoU13|ENSG00000238892.1	0.93,0.95,0.48,0.34,0.34,0.24,0.48,0.71,0.73,0.24,0.86,0.64,0.73,0.97,0.57,0.96,0.00,0.88,0.48,0.34,0.53,0.00
GISTIC2	191.75	11	69412882	69487994	CCND1	CCND1,ORAOV1	1.00,0.73
RUBIC	2.09	11	69434303	69502929	CCND1	CCND1,ORAOV1	1.00,0.73
RUBIC	1.11	11	72958698	73372685	-	ARHGEF17,FAM168A,P2RY6,PLEKHB1,RELT	0.64,0.53,0.80,0.24,0.57
GISTIC2	4.21	11	76855255	78030045	PAK1,RSF1	AAMDC,ALG8,AQP11,CLNS1A,DKFZP434E1119,GAB2,GDPD4,INTS4,KCTD14,KCTD21,MYO7A,NDUFC2,PAK1,RSF1,THRSP,USP35	0.24,0.53,0.42,0.83,0.00,0.94,0.00,0.69,0.24,0.24,0.61,0.71,0.99,0.91,0.64,0.34
RUBIC	1.12	11	77339831	77745677	RSF1	AAMDC,CLNS1A,INTS4,KCTD14,RSF1	0.24,0.83,0.69,0.24,0.91
GISTIC2	3.86	12	1	1862157	-	ADIPOR2,B4GALNT3,CCDC77,ERC1,FAM138D,FBXL14,IQSEC3,KDM5A,LINC00942,MIR3649,NINJ2,RAD52,RN7SL852P,RNU4ATAC16P,SLC6A12,SLC6A13,WNK1,WNT5B	0.91,0.48,0.24,0.80,0.00,0.48,0.34,0.87,0.00,0.00,0.42,0.94,0.00,0.00,0.48,0.34,0.89,0.69
RUBIC	2.43	12	889638	1866204	-	ADIPOR2,ERC1,FBXL14,LINC00942,MIR3649,RAD52,RN7SL852P,RNU4ATAC16P,WNK1,WNT5B	0.91,0.80,0.48,0.00,0.00,0.94,0.00,0.00,0.89,0.69
RUBIC	3.17	12	11997620	12282887	ETV6	BCL2L14,ETV6,LRP6	0.78,0.98,0.95
RUBIC	2.09	12	25258457	25370603	KRAS	CASC1,KRAS,LRMP,LYRM5	0.53,1.00,0.61,0.24
RUBIC	1.30	12	25370775	28386131	KRAS	ARNTL2,ASUN,BHLHE41,C12orf71,CCDC91,FGFR1OP2,IFLTD1,ITPR2,KLHL42,KRAS,MANSC4,MED21,MRPS35,PPFIBP1,PTHLH,RASSF8,REP15,RN7SKP15,RN7SKP262,RNA5SP354,SMCO2,SSPN,STK38L,TM7SF3	0.53,0.71,0.79,0.00,0.53,0.71,0.00,0.73,0.57,1.00,0.00,0.89,0.57,0.69,0.97,0.61,0.24,0.00,0.00,0.00,0.00,0.81,0.76,0.57
RUBIC	1.06	12	57987209	58836631	CDK4	AGAP2,ARHGEF25,AVIL,B4GALNT1,CDK4,CTDSP2,CYP27B1,DTX3,MARCH9,METTL1,METTL21B,MIR26A2,OS9,PIP4K2C,RN7SKP65,SLC26A10,TSFM,TSPAN31,XRCC6BP1,snoU13|ENSG00000238436.1	0.89,0.64,0.24,0.67,0.99,0.57,0.93,0.53,0.48,0.57,0.42,0.48,0.89,0.57,0.00,0.00,0.53,0.64,0.42,0.00
GISTIC2	14.73	12	69265279	69983634	YEATS4	CCT2,CPM,CPSF6,FRS2,LYZ,RN7SL804P,YEATS4	0.92,0.76,0.87,0.90,0.87,0.00,0.86
RUBIC	3.69	12	69268578	70028053	YEATS4	CCT2,CPM,CPSF6,FRS2,LRRC10,LYZ,RN7SL804P,YEATS4	0.92,0.76,0.87,0.90,0.24,0.87,0.00,0.86
RUBIC	2.10	13	108136989	114992150	-	ABHD13,ADPRHL1,ANKRD10,ARHGEF7,ATP11A,ATP4B,C13orf35,CARKD,CARS2,COL4A1,COL4A2,CUL4A,DCUN1D2,F10,F7,FAM155A,GAS6,GRK1,GRTP1,ING1,IRS2,LAMP1,LIG4,LINC00346,LINC00354,LINC00403,LINC00404,LINC00452,LINC00453,LINC00454,LINC00565,LINC00567,LINC00676,MCF2L,MIR1267,MYO16,PCID2,PROZ,RAB20,RASA3,RN7SKP10,RN7SL783P,RNA5SP39,SNORD44,SOX1,SPACA7,TEX29,TFDP1,TMCO3,TMEM255B,TNFSF13B,TUBGCP3,snoU13|ENSG00000238…	0.42,0.24,0.34,0.93,0.64,0.67,0.00,0.42,0.34,0.93,0.89,0.97,0.48,0.90,0.95,0.00,0.94,0.61,0.42,0.96,0.97,0.91,0.96,0.00,0.00,0.00,0.00,0.24,0.00,0.00,0.00,0.00,0.00,0.78,0.00,0.53,0.61,0.69,0.34,0.69,0.00,0.00,0.00,0.00,0.61,0.24,0.34,0.92,0.42,0.34,0.99,0.76,0.00
RUBIC	3.66	14	20501350	24425142	-	ABHD4,ACIN1,AJUBA,ANG,AP1G2,APEX1,ARHGEF40,BCL2L2,C14orf119,C14orf164,C14orf93,CCNB1IP1,CDH24,CEBPE,CHD8,CMTM5,DAD1,DHRS2,DHRS4,EDDM3A,EDDM3B,EFS,HAUS4,HNRNPC,HOMEZ,IL25,JPH4,KLHL33,LINC00596,LINC00641,LRP10,METTL17,METTL3,MIR208A,MIR208B,MIR4707,MMP14,MRPL52,MYH6,MYH7,NDRG2,NGDN,OR10G2,OR10G3,OR11G2,OR11H4,OR11H6,OR11H7,OR4E2,OR4K13,OR4K17,OR4L1,OR4N5,OR5AU1,OR6J1,OR6S1,OSGEP,OXA1L,PABPN1,PARP2,…	0.42,0.90,0.80,0.98,0.81,0.99,0.42,0.93,0.42,0.00,0.48,0.57,0.34,0.90,0.87,0.67,0.76,0.67,0.69,0.24,0.34,0.61,0.57,0.96,0.48,0.76,0.24,0.24,0.00,0.00,0.34,0.48,0.53,0.00,0.00,0.00,0.99,0.48,0.67,0.88,0.95,0.42,0.00,0.00,0.00,0.00,0.00,0.00,0.00,0.00,0.00,0.00,0.00,0.00,0.00,0.00,0.53,0.67,0.87,0.78,0.84,0.24,0.95,0.42,0.93,0.61,0.73,0.48,0.00,0.00,0.00,0.00,0.00,0.00,0.85,0.24,0.34,0.24,0.24,0.81…
RUBIC	1.47	14	37917396	38223702	-	FOXA1,MIPOL1,SNORA42|ENSG00000200385.1,TTC6	0.95,0.53,0.00,0.24
GISTIC2	2.83	14	37950906	38203719	-	FOXA1,MIPOL1,SNORA42|ENSG00000200385.1,TTC6	0.95,0.53,0.00,0.24
RUBIC	1.49	14	49834995	50821428	-	ARF6,ATP5S,C14orf182,C14orf183,CDKL1,DNAAF2,KLHDC1,KLHDC2,L2HGDH,LRR1,METTL21D,MGAT2,MIR4504,NEMF,POLE2,RN7SKP193,RN7SL1,RN7SL2,RN7SL3,RNA5SP384,RNU6ATAC30P,RPL36AL,RPS29,SOS2	0.96,0.24,0.00,0.00,0.61,0.34,0.34,0.61,0.53,0.53,0.00,0.57,0.00,0.61,0.76,0.00,0.24,0.00,0.00,0.00,0.00,0.42,0.67,0.84
RUBIC	1.85	14	102528343	106000231	AKT1	ADSSL1,AHNAK2,AKT1,AMN,ANKRD9,APOPT1,ASPG,BAG5,BRF1,BTBD6,C14orf144,C14orf180,C14orf2,C14orf79,C14orf80,CDC42BPB,CDCA4,CEP170B,CINP,CKB,CRIP1,CRIP2,EIF5,EXOC3L4,GPR132,HSP90AA1,INF2,JAG2,KIF26A,KLC1,LINC00605,LINC00637,LINC00638,LINC00677,MARK3,MIR203,MIR4309,MIR4710,MOK,MTA1,NUDT14,PACS2,PLD4,PPP1R13B,RCOR1,RD3L,RN7SL472P,RN7SL546P,RN7SL634P,SIVA1,SNORA28,SNORD51|ENSG00000202275.1,TDRD9,TECPR2,T…	0.24,0.42,1.00,0.61,0.24,0.48,0.24,0.64,0.85,0.42,0.00,0.00,0.48,0.24,0.34,0.69,0.64,0.64,0.53,0.89,0.61,0.67,0.76,0.24,0.71,1.00,0.80,0.83,0.34,0.79,0.00,0.00,0.00,0.00,0.86,0.00,0.00,0.00,0.79,0.98,0.34,0.67,0.24,0.84,0.93,0.00,0.00,0.00,0.00,0.87,0.00,0.00,0.24,0.34,0.00,0.00,0.00,0.73,0.98,0.00,0.61,0.99,0.00,0.57,0.24,0.00,0.00
RUBIC	2.20	15	90076477	91399283	-	ANPEP,AP3S2,BLM,C15orf38,CIB1,CRTC3,GABARAPL3,GDPGP1,IDH2,IQGAP1,KIF7,MESP1,MESP2,MIR3174,MIR5009,MIR5094,NGRN,PEX11A,PLIN1,RN7SL346P,RN7SL363P,RN7SL736P,RN7SL755P,SEMA4B,SNORD18|ENSG00000200677.1,TICRR,TTLL13,WDR93,ZNF710,ZNF774	0.95,0.53,0.98,0.00,0.87,0.78,0.00,0.34,0.98,0.97,0.61,0.34,0.24,0.00,0.00,0.00,0.34,0.42,0.73,0.00,0.00,0.00,0.00,0.42,0.00,0.53,0.00,0.00,0.00,0.00
GISTIC2	11.55	15	98907098	99617232	IGF1R	FAM169B,IGF1R,MIR4714,PGPEP1L	0.00,1.00,0.00,0.00
RUBIC	2.64	15	98907134	99605682	IGF1R	FAM169B,IGF1R,MIR4714,PGPEP1L	0.00,1.00,0.00,0.00
RUBIC	0.98	16	9822546	11922719	-	ATF7IP2,BCAR4,CIITA,CLEC16A,DEXI,EMP2,GRIN2A,LITAF,MIR548H2,NUBP1,PRM1,PRM2,PRM3,RMI2,RN7SL493P,RN7SL522P,RN7SL99P,SNN,SNORA48|ENSG00000212228.1,SOCS1,TEKT5,TNP2,TVP23A,TXNDC11,ZC3H7A,snoU13|ENSG00000238409.1,snoU13|ENSG00000272310.1	0.34,0.34,0.96,0.75,0.42,0.76,0.90,0.88,0.00,0.69,0.57,0.67,0.00,0.71,0.00,0.00,0.00,0.34,0.00,0.98,0.00,0.48,0.24,0.42,0.57,0.00,0.00
RUBIC	0.82	16	46961702	48573078	-	ABCC11,ABCC12,DNAJA2,GPT2,ITFG1,LONP2,N4BP1,NETO2,PHKB,RN7SL54P,RNA5SP424,RNA5SP425,SIAH1,snoU13|ENSG00000238834.1,snoU13|ENSG00000239013.1	0.82,0.53,0.89,0.42,0.42,0.34,0.73,0.42,0.48,0.00,0.00,0.00,0.96,0.00,0.00
RUBIC	1.11	17	20054714	20068571	-	SPECC1	0.73
GISTIC2	0.75	17	20801837	21012802	-	USP22	0.88
RUBIC	0.74	17	20901573	21162661	-	C17orf103,DHRS7B,RN7SL426P,TMEM11,USP22	0.00,0.57,0.00,0.57,0.88
RUBIC	2.39	17	27021371	27772090	-	CRYBA1,DHRS13,ERAL1,FAM222B,FLOT2,MIR4523,MIR4732,MYO18A,NEK8,NUFIP2,PHF12,PIPOX,PROCA1,RAB34,RPL23A,SEZ6,SNORD42A,SNORD42B,SNORD4A,SNORD4B,SUPT6H,TAOK1,TIAF1,TLCD1,TRAF4	0.53,0.34,0.64,0.42,0.89,0.00,0.00,0.78,0.64,0.71,0.69,0.24,0.24,0.79,0.87,0.00,0.00,0.00,0.00,0.00,0.79,0.81,0.61,0.00,0.91
RUBIC	3.04	17	30606301	31330864	-	C17orf75,CDK5R1,MIR632,MYO1D,PSMD11,RHBDL3,SPACA3,TMEM98,ZNF207	0.34,0.88,0.24,0.64,0.89,0.00,0.34,0.34,0.67
RUBIC	2.51	17	34276962	34394519	-	CCL14,CCL15,CCL16,CCL18,CCL23	0.61,0.81,0.69,0.90,0.71
RUBIC	6.83	17	37790162	37876934	ERBB2,STARD3	ERBB2,PGAP3,PNMT,PPP1R1B,STARD3,TCAP	1.00,0.57,0.75,0.87,0.76,0.57
GISTIC2	69.68	17	37790163	37876887	ERBB2,STARD3	ERBB2,PGAP3,PNMT,PPP1R1B,STARD3,TCAP	1.00,0.57,0.75,0.87,0.76,0.57
RUBIC	14.34	17	37881273	37904211	ERBB2,GRB7	ERBB2,GRB7,MIEN1,MIR4728	1.00,0.93,0.73,0.00
RUBIC	5.31	17	47326950	47380901	ZNF652	ZNF652	0.69
RUBIC	2.50	17	48149386	49319562	-	ABCC3,ACSF2,ANKRD40,CACNA1G,CHAD,COL1A1,EME1,EPN3,HILS1,ITGA3,LINC00483,LRRC59,LUC7L3,MBTD1,MRPL27,MYCBPAP,NME1,NME2,PDK2,PPP1R9B,RSAD1,SAMD14,SGCA,SPAG9,SPATA20,TMEM92,TOB1,WFIKKN2,XYLT2,snoU13|ENSG00000238815.1,snoU13|ENSG00000239135.1	0.93,0.24,0.42,0.61,0.34,0.97,0.80,0.53,0.00,0.97,0.00,0.75,0.80,0.48,0.57,0.42,0.99,0.94,0.75,0.76,0.24,0.42,0.75,0.86,0.34,0.34,0.91,0.00,0.53,0.00,0.00
RUBIC	1.58	17	55026145	55856309	-	AKAP1,COIL,MSI2,RN7SL437P,RN7SL449P,RNF126P1,SCPEP1	0.81,0.93,0.76,0.00,0.00,0.00,0.48
RUBIC	2.64	17	57918370	57976658	MIR21,RPS6KB1	MIR21,RPS6KB1,TUBD1,VMP1	0.99,0.99,0.61,0.81
GISTIC2	55.88	17	57921224	57946458	-	TUBD1	0.61
RUBIC	0.97	17	61716019	62709980	-	C17orf72,CCDC47,CD79B,CEP95,CSH1,CSH2,CSHL1,DDX42,DDX5,ERN1,FTSJ3,GH1,GH2,ICAM2,LIMD2,MAP3K3,MILR1,MIR3064,MIR5047,POLG2,PSMC5,RN7SL805P,SCN4A,SMARCD2,SMURF2,SNORA76|ENSG00000266402.2,SNORD104,STRADA,TCAM1P,TEX2	0.00,0.61,0.89,0.48,0.76,0.61,0.24,0.75,0.97,0.92,0.75,0.97,0.64,0.85,0.34,0.88,0.00,0.00,0.00,0.64,0.96,0.00,0.64,0.79,0.93,0.00,0.00,0.81,0.00,0.00
RUBIC	1.68	17	64834972	66419229	-	AMZ2,ARSG,BPTF,C17orf58,CACNG1,CACNG4,CACNG5,HELZ,KPNA2,LINC00674,LRRC37A16P,MIR548D2,NOL11,PITPNC1,PRKAR1A,PSMD12,RN7SL622P,RN7SL756P,RNA5SP446,RNA5SP447,SLC16A6,SNORA38B,SNORA8|ENSG00000207410.1,WIPI1,snoU13|ENSG00000238612.1	0.48,0.34,0.84,0.00,0.42,0.00,0.00,0.71,0.98,0.00,0.00,0.34,0.64,0.53,0.97,0.88,0.00,0.00,0.00,0.00,0.42,0.00,0.00,0.53,0.00
RUBIC	1.27	17	70813670	71794511	-	C17orf80,CDC42EP4,COG1,CPSF4L,FAM104A,LINC00469,SCARNA24|ENSG00000252274.1,SDK2,SLC39A11,SSTR2	0.24,0.73,0.61,0.00,0.24,0.24,0.00,0.42,0.53,0.97
RUBIC	2.78	18	12752249	14071225	-	CEP192,FAM210A,LDLRAD4,MC2R,MC5R,MIR4526,MIR5190,PTPN2,RN7SL362P,RNMT,SEH1L,ZNF519	0.78,0.34,0.34,0.81,0.53,0.24,0.00,0.94,0.00,0.67,0.81,0.24
RUBIC	1.35	18	23672362	26115576	-	AQP4,CDH2,CHST9,KCTD1,PSMA8,TAF4B,U3|ENSG00000252921.1,U3|ENSG00000265369.2	0.93,0.98,0.53,0.57,0.61,0.73,0.00,0.00
RUBIC	2.18	18	59950625	62313805	BCL2	BCL2,HMSD,KDSR,KIAA1468,LINC00305,PHLPP1,RN7SL705P,SERPINB10,SERPINB11,SERPINB12,SERPINB13,SERPINB2,SERPINB3,SERPINB4,SERPINB5,SERPINB7,SERPINB8,TNFRSF11A,VPS4B,ZCCHC2,snoU13|ENSG00000238988.1	1.00,0.00,0.61,0.34,0.24,0.89,0.00,0.61,0.42,0.57,0.71,0.94,0.94,0.90,0.98,0.57,0.53,0.98,0.82,0.53,0.00
RUBIC	1.53	19	15107929	15293799	-	CASP14,CCDC105,ILVBL,NOTCH3,OR1I1,SLC1A6,SYDE1	0.88,0.24,0.53,0.97,0.00,0.00,0.24
GISTIC2	1.08	19	15136209	15293798	-	CASP14,ILVBL,NOTCH3,OR1I1,SYDE1	0.88,0.53,0.97,0.00,0.24
RUBIC	6.27	19	15294001	15432151	-	BRD4,EPHX3,NOTCH3	0.95,0.34,0.97
RUBIC	7.72	19	29753667	30620042	CCNE1	C19orf12,CCNE1,PLEKHF1,POP4,URI1,VSTM2B	0.00,0.99,0.34,0.64,0.73,0.00
GISTIC2	4.67	19	29830869	30629594	CCNE1	C19orf12,CCNE1,PLEKHF1,POP4,URI1,VSTM2B	0.00,0.99,0.34,0.64,0.73,0.00
RUBIC	1.29	19	37893300	38974979	-	C19orf33,CATSPERG,DPF1,FAM98C,GGN,KCNK6,PPP1R14A,PSMD8,RASGRP4,RN7SL663P,RYR1,SIPA1L3,SPINT2,SPRED3,WDR87,YIF1B,ZFP30,ZNF540,ZNF569,ZNF570,ZNF571,ZNF573,ZNF607,ZNF781,ZNF793,snoU13|ENSG00000238838.1	0.57,0.34,0.24,0.00,0.24,0.34,0.64,0.89,0.57,0.00,0.97,0.61,0.89,0.53,0.00,0.34,0.24,0.42,0.34,0.24,0.48,0.34,0.00,0.24,0.00,0.00
RUBIC	2.85	19	54388376	58881729	-	A1BG,AURKC,BRSK1,C19orf18,CACNG6,CACNG7,CACNG8,CCDC106,CDC42EP5,CNOT3,COX6B2,DNAAF3,DUXA,EPN1,EPS8L1,FAM71E2,FCAR,FIZ1,GALP,GP6,HSPBP1,IL11,ISOC2,KIR2DL1,KIR2DL3,KIR2DL4,KIR2DS4,KIR3DL1,KIR3DL2,KIR3DL3,KIR3DX1,LAIR1,LAIR2,LENG1,LENG8,LENG9,LILRA1,LILRA2,LILRA3,LILRA4,LILRA5,LILRA6,LILRB1,LILRB2,LILRB3,LILRB4,LILRB5,MBOAT7,MIMT1,MIR4752,MIR935,NAT14,NCR1,NDUFA3,NLRP11,NLRP13,NLRP2,NLRP4,NLRP5,NLRP…	0.61,0.87,0.71,0.00,0.24,0.00,0.00,0.34,0.34,0.80,0.00,0.34,0.00,0.87,0.53,0.24,0.83,0.34,0.24,0.89,0.85,0.95,0.48,0.93,0.92,0.93,0.90,0.95,0.88,0.81,0.24,0.87,0.53,0.34,0.53,0.34,0.42,0.48,0.64,0.69,0.34,0.42,0.86,0.81,0.64,0.83,0.00,0.61,0.00,0.00,0.00,0.42,0.90,0.57,0.57,0.00,0.80,0.57,0.24,0.89,0.00,0.00,0.64,0.81,0.34,0.78,0.94,0.84,0.67,0.53,0.00,0.00,0.00,0.00,0.00,0.81,0.89,0.24,0.00,0.00…
GISTIC2	1.27	19	55458008	58791212	-	AURKC,BRSK1,C19orf18,CCDC106,COX6B2,DNAAF3,DUXA,EPN1,EPS8L1,FAM71E2,FIZ1,GALP,GP6,HSPBP1,IL11,ISOC2,MIMT1,NAT14,NLRP11,NLRP13,NLRP2,NLRP4,NLRP5,NLRP7,NLRP8,NLRP9,PEG3,PPP1R12C,PPP6R1,PTPRH,RDH13,RFPL4A,RFPL4AL1,RN7SKP109,RN7SL526P,RPL28,SBK2,SGK110,SHISA7,SMIM17,SSC5D,SUV420H2,SYT5,TMEM150B,TMEM190,TMEM238,TMEM86B,TNNI3,TNNT1,TRAPPC2P1,U2AF2,U3|ENSG00000252683.1,UBE2S,USP29,VN1R1,ZFP28,ZIK1,ZIM2,…	0.87,0.71,0.00,0.34,0.00,0.34,0.00,0.87,0.53,0.24,0.34,0.24,0.89,0.85,0.95,0.48,0.00,0.42,0.57,0.00,0.80,0.57,0.24,0.89,0.00,0.00,0.81,0.34,0.78,0.67,0.53,0.00,0.00,0.00,0.00,0.81,0.24,0.00,0.00,0.00,0.24,0.00,0.42,0.42,0.00,0.00,0.24,0.81,0.48,0.00,0.94,0.00,0.84,0.24,0.24,0.42,0.24,0.24,0.24,0.34,0.48,0.42,0.34,0.00,0.42,0.57,0.61,0.00,0.34,0.00,0.00,0.24,0.34,0.34,0.61,0.34,0.42,0.34,0.00,0.00…
RUBIC	0.74	20	33511383	34694984	-	ACSS2,C20orf173,CEP250,CNBD2,CPNE1,EDEM2,EIF6,EPB41L1,ERGIC3,FAM83C,FER1L4,GDF5,GDF5OS,GSS,LINC00657,MIR499A,MMP24,MYH7B,NFS1,PHF20,PROCR,RBM12,RBM39,RN7SKP271,RNA5SP483,ROMO1,SCAND1,SNORD56|ENSG00000201151.1,SPAG4,TRPC4AP,UQCC,snoU13|ENSG00000238549.1	0.53,0.00,0.84,0.00,0.73,0.34,0.87,0.73,0.73,0.34,0.34,0.85,0.00,0.75,0.00,0.85,0.57,0.57,0.64,0.78,0.90,0.67,0.90,0.00,0.00,0.67,0.57,0.00,0.42,0.69,0.00,0.00
RUBIC	1.08	20	35722021	40063508	-	ACTR5,ADIG,ARHGAP40,BLCAP,BPI,CHD6,CTNNBL1,DHX35,EMILIN3,FAM83D,GHRH,KIAA1755,LBP,LINC00489,LPIN3,MAFB,MANBAL,MIR548O2,MROH8,NNAT,PLCG1,PPP1R16B,RALGAPB,RBL1,RN7SKP173,RN7SKP185,RN7SL116P,RN7SL194P,RN7SL237P,RN7SL615P,RN7SL680P,RNA5SP484,RPN2,RPRD1B,SLC32A1,SNHG11,SNHG17,SNORA60,SNORA71A,SNORA71B,SNORA71C,SNORA71D,SNORA71|ENSG00000201811.1,SNORD112|ENSG00000252434.1,SRC,TGM2,TOP1,TTI1,VSTM2L,ZHX3	0.69,0.24,0.00,0.69,0.80,0.64,0.79,0.53,0.24,0.53,0.88,0.00,0.89,0.00,0.24,0.89,0.24,0.00,0.34,0.73,0.99,0.34,0.57,0.96,0.00,0.00,0.00,0.00,0.00,0.00,0.00,0.00,0.85,0.53,0.24,0.24,0.24,0.00,0.00,0.00,0.00,0.00,0.00,0.00,1.00,0.98,0.98,0.57,0.00,0.48
RUBIC	2.62	20	48719679	49171744	-	CEBPB,PTPN1,RN7SL636P,TMEM189,UBE2V1	0.99,0.97,0.00,0.67,0.91
RUBIC	6.56	20	52137200	52507904	ZNF217	ZNF217	0.88
GISTIC2	47.66	20	52162398	52364812	ZNF217	ZNF217	0.88
RUBIC	1.73	20	55142118	57229476	-	ANKRD60,APCDD1L,BMP7,C20orf85,CTCFL,MGC4294,MIR4325,MIR4532,MTRNR2L3,PCK1,PMEPA1,PPP4R1L,RAB22A,RAE1,RBM38,RN7SL170P,SPO11,STX16,TFAP2C,U3|ENSG00000252536.1,VAPB,ZBP1	0.00,0.34,0.96,0.24,0.90,0.00,0.00,0.00,0.34,0.79,0.75,0.42,0.53,0.89,0.76,0.00,0.48,0.78,0.91,0.00,0.82,0.75
RUBIC	1.90	21	15346448	18083156	-	ABCC13,ANKRD20A11P,HSPA13,LINC00478,LIPI,MIR125B2,MIR99A,MIRLET7C,NRIP1,RBM11,RNA5SP488,SAMSN1,SNORD74|ENSG00000201025.1,USP25,snoU13|ENSG00000238591.1	0.53,0.00,0.67,0.00,0.34,0.76,0.79,0.78,0.94,0.48,0.00,0.64,0.00,0.71,0.00
RUBIC	1.00	21	40190536	47681971	-	ABCG1,ADARB1,AGPAT3,AIRE,B3GALT5,BACE2,BRWD1,C21orf128,C21orf2,C21orf33,C21orf67,C21orf88,C21orf90,C2CD2,CBS,COL18A1,COL6A1,COL6A2,CRYAA,CSTB,DNMT3L,DSCAM,ETS2,FAM207A,FAM3B,FTCD,HMGN1,HSF2BP,ICOSLG,IGSF5,ITGB2,LCA5L,LINC00111,LINC00112,LINC00162,LINC00163,LINC00205,LINC00313,LINC00315,LINC00316,LINC00319,LINC00322,LINC00323,LINC00334,LINC00479,LRRC3,LRRC3DN,LSS,MCM3AP,MIR3197,MIR4760,MIR5692B,MX…	0.87,0.78,0.57,0.92,0.81,0.79,0.61,0.00,0.48,0.48,0.00,0.00,0.00,0.42,0.94,0.97,0.80,0.81,0.87,0.84,0.73,0.75,0.96,0.61,0.61,0.53,0.88,0.34,0.85,0.48,0.98,0.24,0.00,0.24,0.00,0.00,0.00,0.00,0.00,0.00,0.00,0.00,0.00,0.00,0.34,0.24,0.24,0.75,0.79,0.00,0.00,0.00,0.95,0.73,0.64,0.75,0.48,0.64,0.76,0.78,0.85,0.48,0.42,0.00,0.00,0.00,0.00,0.79,0.81,0.73,0.71,0.00,0.73,0.85,0.00,0.53,0.75,0.97,0.24,0.00…
