# Supplementary material for: RUBIC identifies driver genes by detecting recurrent DNA copy number breaks
Source: Nat Commun. 2016 Jul 11;7:12159. doi: 10.1038/ncomms12159 (PMC4942583; doi:10.1038/ncomms12159)
Supplement: Supplementary Data 3 — Recurrent Deletions, Breast Cancer (BRCA), SNP6 profiles, RUBIC and GISTIC2 [file ncomms12159-s4.xlsx]

## Sheet: Supplemental_file_6_recurrDels_
Supplementary Data 3: Recurrent Deletions; Breast Cancer (BRCA); SNP6 profiles; RUBIC and GISTIC2
Recurrent Deletions
Breast Cancer (BRCA)
SNP6 profiles
RUBIC and GISTIC2
Method	Negative log10 q-value	Chr	Start	End	Bona fide (BRCA)	Genes (All)	Citation scores (higher = more cited)
GISTIC2	37.56	1	12569022	21133098	-	AADACL3,AADACL4,ACTL8,AGMAT,AKR7A2,AKR7A3,AKR7L,ALDH4A1,ANO7P1,ARHGEF10L,ARHGEF19,ATP13A2,C1orf134,C1orf158,C1orf195,C1orf64,CAMK2N1,CAPZB,CASP9,CDA,CELA2A,CELA2B,CLCNKA,CLCNKB,CROCC,CROCCP2,CROCCP3,CTRC,DDI2,DDOST,DHRS3,DNAJC16,EFHD2,EIF4G3,EMC1,EPHA2,ESPNP,FAM131C,FAM43B,FBLIM1,FBXO42,FHAD1,HNRNPCL1,HP1BP3,HSPB7,HTR6,IFFO2,IGSF21,KAZN,KIF17,KLHDC7A,LRRC38,MFAP2,MINOS1,MIR1290,MIR3675,MIR3972,MI…	0.00,0.00,0.34,0.64,0.73,0.61,0.53,0.67,0.00,0.42,0.42,0.71,0.00,0.24,0.00,0.34,0.34,0.84,0.99,0.93,0.48,0.24,0.24,0.34,0.57,0.00,0.00,0.53,0.64,0.80,0.69,0.42,0.67,0.76,0.67,0.98,0.00,0.34,0.34,0.76,0.64,0.24,0.71,0.75,0.42,0.53,0.42,0.48,0.61,0.53,0.00,0.00,0.61,0.53,0.42,0.00,0.00,0.00,0.76,0.24,0.78,0.79,0.48,0.53,0.53,0.42,0.67,0.53,0.89,0.24,0.88,0.97,0.95,0.94,0.00,0.53,0.42,0.24,0.69,0.34…
RUBIC	1.16	1	13852927	18915469	-	ACTL8,AGMAT,ANO7P1,ARHGEF10L,ARHGEF19,ATP13A2,C1orf134,C1orf195,C1orf64,CASP9,CELA2A,CELA2B,CLCNKA,CLCNKB,CROCC,CROCCP2,CROCCP3,CTRC,DDI2,DNAJC16,EFHD2,EPHA2,ESPNP,FAM131C,FBLIM1,FBXO42,FHAD1,HSPB7,IGSF21,KAZN,KLHDC7A,MFAP2,MIR3675,MIR3972,MST1L,NBPF1,NECAP2,PADI1,PADI2,PADI3,PADI4,PADI6,PDPN,PLEKHM2,PRDM2,RCC2,RNA5SP41,RSC1A1,RSG1,SCARNA11|ENSG00000253085.1,SCARNA21|ENSG00000251866.1,SDHB,SLC25A…	0.34,0.64,0.00,0.42,0.42,0.71,0.00,0.00,0.34,0.99,0.48,0.24,0.24,0.34,0.57,0.00,0.00,0.53,0.64,0.42,0.67,0.98,0.00,0.34,0.76,0.64,0.24,0.42,0.48,0.61,0.00,0.61,0.00,0.00,0.24,0.48,0.53,0.42,0.67,0.53,0.89,0.24,0.97,0.34,0.94,0.85,0.00,0.57,0.24,0.00,0.00,0.97,0.24,0.00,0.81,0.42,0.24,0.00,0.00,0.00,0.92,0.00,0.00
RUBIC	2.50	1	82009424	85979932	-	BCL10,C1orf180,C1orf52,CTBS,DDAH1,DNASE2B,GNG5,LPAR3,LPHN2,MCOLN2,MCOLN3,MIR4423,PRKACB,RPF1,SAMD13,SNORA2|ENSG00000199959.1,SPATA1,SSX2IP,SYDE2,TTLL7,UOX,WDR63	0.97,0.00,0.61,0.24,0.76,0.64,0.64,0.86,0.00,0.42,0.57,0.34,0.87,0.53,0.24,0.00,0.34,0.71,0.00,0.34,0.42,0.24
GISTIC2	11.58	2	237032275	243199373	-	ACKR3,AGAP1,AGXT,ANKMY1,ANO7,AQP12A,AQP12B,ASB1,ASB18,ATG4B,BOK,C2orf54,CAPN10,COL6A3,COPS8,CXXC11,D2HGDH,DTYMK,DUSP28,ESPNL,FAM132B,FARP2,GAL3ST2,GBX2,GPC1,GPR35,HDAC4,HDLBP,HES6,ILKAP,ING5,IQCA1,KIF1A,KLHL30,LRRFIP1,MIR149,MIR2467,MIR3133,MIR4269,MIR4440,MIR4441,MIR4786,MLPH,MTERFD2,MYEOV2,NDUFA10,NEU4,OR6B2,OR6B3,OTOS,PASK,PDCD1,PER2,PPP1R7,PRLH,PRR21,RAB17,RAMP1,RBM44,RNA5SP122,RNPEPL1,SCLY,S…	0.94,0.57,0.79,0.00,0.64,0.00,0.00,0.57,0.00,0.73,0.81,0.00,0.87,0.76,0.89,0.00,0.48,0.64,0.24,0.00,0.00,0.61,0.48,0.53,0.82,0.61,0.97,0.87,0.71,0.64,0.81,0.00,0.67,0.24,0.71,0.83,0.00,0.00,0.00,0.00,0.00,0.00,0.69,0.00,0.34,0.69,0.57,0.00,0.00,0.00,0.69,0.98,0.90,0.69,0.42,0.00,0.48,0.53,0.24,0.00,0.34,0.42,0.90,0.24,0.00,0.76,0.42,0.69,0.81,0.57
RUBIC	1.15	2	240066417	242476987	-	AGXT,ANKMY1,ANO7,AQP12A,AQP12B,C2orf54,CAPN10,DUSP28,FARP2,GPC1,GPR35,HDAC4,HDLBP,KIF1A,MIR149,MIR2467,MIR3133,MIR4269,MIR4786,MTERFD2,MYEOV2,NDUFA10,OR6B2,OR6B3,OTOS,PASK,PPP1R7,PRR21,RNPEPL1,SEPT2,SNED1,STK25	0.79,0.00,0.64,0.00,0.00,0.00,0.87,0.24,0.61,0.82,0.61,0.97,0.87,0.67,0.83,0.00,0.00,0.00,0.00,0.00,0.34,0.69,0.00,0.00,0.00,0.69,0.69,0.00,0.34,0.90,0.24,0.76
RUBIC	1.31	3	2212318	5499832	-	ARL8B,BHLHE40,CNTN4,CRBN,EDEM1,EGOT,IL5RA,ITPR1,LRRN1,MIR4790,RN7SL553P,SETMAR,SNORA43|ENSG00000253049.1,SUMF1,TRNT1,snoU13|ENSG00000239126.1	0.71,0.89,0.61,0.71,0.71,0.00,0.84,0.93,0.34,0.00,0.00,0.79,0.00,0.67,0.53,0.00
GISTIC2	30.24	3	48538628	50719344	-	AMIGO3,AMT,APEH,ARIH2,ARIH2OS,BSN,C3orf18,C3orf62,C3orf84,CACNA2D2,CAMKV,CCDC36,CCDC71,CDHR4,CELSR3,CISH,COL7A1,CYB561D2,DAG1,DALRD3,DOCK3,FAM212A,GMPPB,GNAI2,GNAT1,GPX1,HEMK1,HYAL1,HYAL2,HYAL3,IFRD2,IMPDH2,IP6K1,IP6K2,KLHDC8B,LAMB2,LSMEM2,MAPKAPK3,MIR191,MIR425,MIR4271,MIR4787,MIR4793,MIR5193,MIR566,MIR711,MON1A,MST1,MST1R,NAT6,NCKIPSD,NDUFAF3,NICN1,NPRL2,P4HTM,PFKFB4,PRKAR2A,QARS,QRICH1,RASSF1,…	0.00,0.57,0.76,0.80,0.00,0.57,0.24,0.00,0.00,0.67,0.48,0.00,0.34,0.00,0.53,0.84,0.82,0.53,0.92,0.48,0.64,0.00,0.34,0.95,0.71,0.97,0.34,0.90,0.87,0.75,0.61,0.94,0.57,0.79,0.61,0.86,0.00,0.79,0.78,0.48,0.00,0.00,0.00,0.00,0.00,0.00,0.34,0.94,0.96,0.61,0.79,0.53,0.34,0.79,0.48,0.67,0.92,0.79,0.57,0.99,0.90,0.75,0.99,0.00,0.00,0.00,0.00,0.76,0.83,0.86,0.53,0.67,0.64,0.57,0.61,0.57,0.00,0.75,0.73,0.81…
GISTIC2	1.51	4	1	1284820	-	ABCA11P,ATP5I,CPLX1,CTBP1,DGKQ,FGFRL1,GAK,IDUA,MAEA,MFSD7,MIR571,MYL5,PCGF3,PDE6B,PIGG,RN7SL358P,RNF212,SLC26A1,SNORA48|ENSG00000212458.1,SPON2,TMED11P,TMEM175,ZNF141,ZNF595,ZNF718,ZNF721,ZNF732,ZNF876P	0.00,0.64,0.53,0.97,0.61,0.69,0.83,0.61,0.69,0.24,0.00,0.24,0.53,0.53,0.48,0.00,0.34,0.48,0.00,0.53,0.00,0.34,0.42,0.34,0.34,0.24,0.00,0.00
RUBIC	3.09	4	21078220	21087141	-	KCNIP4	0.61
RUBIC	2.11	4	25008213	25014127	-	LGI2	0.48
RUBIC	0.84	4	25832190	25847432	-	SEL1L3	0.34
RUBIC	1.06	4	182078824	188763682	-	ACSL1,ANKRD37,C4orf47,CASP3,CCDC110,CCDC111,CDKN2AIP,CLDN22,CLDN24,CYP4V2,DCTD,ENPP6,F11,FAM149A,FAM92A1P2,FAT1,HELT,ING2,IRF2,KIAA1430,KLKB1,LINC00290,LRP2BP,MIR1305,MIR3945,MIR4455,MLF1IP,MTNR1A,PDLIM3,RN7SKP13,RN7SKP67,RN7SL28P,RWDD4,SLC25A4,SNORA31|ENSG00000253013.1,SNORD79,SNX25,SORBS2,STOX2,TENM3,TLR3,TRAPPC11,U3|ENSG00000252048.1,UFSP2,WWC2,snoU13|ENSG00000238319.1,snoU13|ENSG00000238596.1…	0.75,0.48,0.00,1.00,0.42,0.00,0.80,0.42,0.42,0.34,0.69,0.24,0.78,0.24,0.00,0.84,0.00,0.90,0.90,0.00,0.78,0.00,0.24,0.00,0.00,0.00,0.00,0.78,0.42,0.00,0.00,0.00,0.34,0.90,0.00,0.00,0.42,0.82,0.34,0.42,0.99,0.48,0.00,0.42,0.48,0.00,0.00,0.00,0.00
GISTIC2	6.42	5	54827580	57826591	-	ACTBL2,ANKRD55,DDX4,GAPT,GPBP1,IL31RA,IL6ST,MAP3K1,MIER3,MIR548AE2,PLK2,PPAP2A,RNA5SP183,RNA5SP184,RNA5SP185,RNU6ATAC2P,SETD9,SLC38A9,snoU13|ENSG00000238326.1,snoU13|ENSG00000238717.1,snoU13|ENSG00000238899.1	0.80,0.57,0.57,0.00,0.48,0.67,0.97,0.97,0.34,0.00,0.88,0.00,0.00,0.00,0.00,0.00,0.24,0.42,0.00,0.00,0.00
GISTIC2	1.68	5	105881819	107071504	-	EFNA5,RN7SL782P,SNORA31|ENSG00000252337.1	0.81,0.00,0.00
RUBIC	1.82	5	177649986	177704592	-	COL23A1,PHYKPL	0.42,0.34
GISTIC2	6.33	6	1	4499427	-	BPHL,C6ORF50,C6orf195,C6orf201,DUSP22,ECI2,EXOC2,FAM217A,FAM50B,FOXC1,FOXF2,FOXQ1,GMDS,HUS1B,IRF4,MIR4645,MYLK4,NQO2,PRPF4B,PSMG4,PXDC1,RIPK1,RN7SL352P,RNA5SP201,RNA5SP202,SERPINB1,SERPINB6,SERPINB9,SLC22A23,TUBB2A,TUBB2B,WRNIP1,snoU13|ENSG00000238438.1,snoU13|ENSG00000252668.1	0.64,0.00,0.00,0.00,0.76,0.73,0.84,0.24,0.42,0.92,0.42,0.76,0.71,0.53,0.96,0.00,0.42,0.90,0.83,0.24,0.24,0.99,0.00,0.00,0.00,0.80,0.76,0.87,0.34,0.95,0.84,0.84,0.00,0.00
RUBIC	3.07	6	1011995	4253413	-	BPHL,C6ORF50,C6orf195,C6orf201,ECI2,FAM217A,FAM50B,FOXC1,FOXF2,FOXQ1,GMDS,MIR4645,MYLK4,NQO2,PRPF4B,PSMG4,PXDC1,RIPK1,RN7SL352P,RNA5SP201,SERPINB1,SERPINB6,SERPINB9,SLC22A23,TUBB2A,TUBB2B,WRNIP1,snoU13|ENSG00000238438.1,snoU13|ENSG00000252668.1	0.64,0.00,0.00,0.00,0.73,0.24,0.42,0.92,0.42,0.76,0.71,0.00,0.42,0.90,0.83,0.24,0.24,0.99,0.00,0.00,0.80,0.76,0.87,0.34,0.95,0.84,0.84,0.00,0.00
RUBIC	3.57	6	108738540	109654487	-	ARMC2,C6orf183,CCDC162P,CEP57L1,FOXO3,LACE1,LINC00222,SESN1,ZNF259P1,snoU13|ENSG00000238474.1	0.48,0.00,0.34,0.53,0.99,0.34,0.34,0.76,0.00,0.00
RUBIC	2.57	6	124234206	124236735	-	NKAIN2	0.42
GISTIC2	16.99	6	167553035	168862573	-	C6orf123,CCR6,DACT2,FRMD1,GPR31,KIF25,MLLT4,SMOC2,TCP10,TCP10L2,TTLL2,UNC93A	0.00,0.94,0.64,0.24,0.34,0.24,0.90,0.53,0.34,0.00,0.24,0.34
RUBIC	2.66	6	168262732	168332348	-	MLLT4	0.90
GISTIC2	1.19	7	1	4687172	-	ADAP1,AMZ1,BRAT1,C7orf50,CARD11,CHST12,COX19,CYP2W1,EIF3B,ELFN1,FAM20C,FOXK1,FTSJ2,GET4,GNA12,GPER,GPR146,GRIFIN,HEATR2,INTS1,IQCE,LFNG,MAD1L1,MAFK,MICALL2,MIR339,MIR4648,MIR4655,NUDT1,PDGFA,PRKAR1B,PSMG3,RN7SKP130,SDK1,SNX8,SUN1,TMEM184A,TTYH3,UNCX,ZFAND2A,snoU13|ENSG00000238857.1	0.76,0.34,0.69,0.61,0.94,0.53,0.34,0.67,0.91,0.00,0.57,0.71,0.53,0.53,0.93,0.00,0.34,0.48,0.00,0.61,0.34,0.61,0.94,0.81,0.42,0.48,0.00,0.00,0.87,0.96,0.76,0.64,0.00,0.53,0.57,0.79,0.24,0.67,0.34,0.53,0.00
RUBIC	1.73	7	151702508	152867892	-	ACTR3B,FABP5P3,GALNT11,GALNTL5,KMT2C,RN7SL811P,RN7SL845P,RNA5SP250,SNORA26|ENSG00000212590.1,XRCC2,snoU13|ENSG00000238557.1,snoU13|ENSG00000239045.1	0.53,0.00,0.57,0.48,0.89,0.00,0.00,0.00,0.00,0.96,0.00,0.00
GISTIC2	9.37	7	151817415	152136074	-	FABP5P3,GALNT11,KMT2C	0.00,0.57,0.89
GISTIC2	45.54	8	2112968	4985851	-	CSMD1,MYOM2,RN7SL872P,RNA5SP251,SNORA70|ENSG00000206661.1	0.85,0.53,0.00,0.00,0.00
RUBIC	6.55	8	3393650	3395838	-	CSMD1	0.85
RUBIC	2.73	8	11309114	11310012	-	FAM167A	0.53
RUBIC	3.33	8	22384143	23557232	-	BIN3,C8orf58,CHMP7,EGR3,ENTPD4,FP15737,KIAA1967,LOXL2,PDLIM2,PEBP4,PPP3CC,R3HCC1,RHOBTB2,RN7SL303P,SLC25A37,SORBS3,TNFRSF10A,TNFRSF10B,TNFRSF10C,TNFRSF10D	0.42,0.24,0.57,0.76,0.53,0.00,0.00,0.88,0.64,0.75,0.73,0.24,0.85,0.00,0.57,0.81,0.98,0.99,0.94,0.92
GISTIC2	1.38	8	42883855	47750537	-	FNTA,HGSNAT,HOOK3,LINC00293,POTEA,RN7SKP41,SGK196,U3|ENSG00000201329.1	0.84,0.53,0.61,0.00,0.34,0.00,0.00,0.00
GISTIC2	1.85	9	7887952	12687261	-	C9orf123,PTPRD,RN7SL5P,SNORD27|ENSG00000251699.1,TYRP1	0.00,0.82,0.00,0.00,0.91
RUBIC	2.09	9	9039222	9731933	-	PTPRD,RN7SL5P	0.82,0.00
RUBIC	4.21	9	21887380	22140863	CDKN2A	C9orf53,CDKN2A,CDKN2B,MTAP	0.00,1.00,0.99,0.93
GISTIC2	16.35	9	21931610	22448737	CDKN2A	C9orf53,CDKN2A,CDKN2B,DMRTA1,MTAP	0.00,1.00,0.99,0.34,0.93
GISTIC2	0.76	9	131788669	141213431	-	ABCA2,ABL1,ABO,ADAMTS13,ADAMTSL2,AGPAT2,AIF1L,AK8,ANAPC2,ARRDC1,ASB6,ASS1,BARHL1,BRD3,C8G,C9orf106,C9orf116,C9orf139,C9orf141,C9orf142,C9orf163,C9orf169,C9orf171,C9orf172,C9orf173,C9orf37,C9orf50,C9orf62,C9orf69,C9orf78,C9orf9,C9orf96,CACFD1,CACNA1B,CAMSAP1,CARD9,CEL,CELP,CLIC3,COL5A1,CRAT,DBH,DDX31,DKFZP434A062,DNLZ,DOLPP1,DPH7,DPP7,EDF1,EGFL7,EHMT1,ENTPD2,ENTPD8,EXD3,EXOSC2,FAM157B,FAM163B,FAM1…	0.79,1.00,0.93,0.91,0.48,0.69,0.61,0.24,0.94,0.34,0.53,0.87,0.34,0.76,0.73,0.00,0.24,0.00,0.00,0.00,0.24,0.00,0.00,0.00,0.00,0.00,0.00,0.00,0.24,0.71,0.48,0.00,0.42,0.57,0.42,0.73,0.83,0.00,0.34,0.81,0.42,0.81,0.57,0.00,0.24,0.42,0.53,0.67,0.69,0.79,0.87,0.57,0.24,0.24,0.89,0.00,0.34,0.00,0.00,0.34,0.34,0.83,0.69,0.57,0.00,0.81,0.73,0.78,0.48,0.84,0.00,0.42,0.75,0.87,0.81,0.73,0.34,0.34,0.67,0.42…
RUBIC	6.87	10	89588471	89615137	-	ATAD1,CFL1P1,RN7SL78P	0.64,0.00,0.00
GISTIC2	30.09	10	89615138	89755074	PTEN	KLLN,PTEN,SNORD74|ENSG00000200891.1	0.64,1.00,0.00
RUBIC	10.33	10	89642860	89657875	PTEN	PTEN	1.00
RUBIC	1.38	10	89741502	89905537	-	SNORD74|ENSG00000200891.1	0.00
RUBIC	1.39	10	104738166	113036333	-	ADD3,ADRA2A,BBIP1,CALHM1,CALHM2,CALHM3,CCDC147,CNNM2,COL17A1,DUSP5,GSTO1,GSTO2,INA,ITPRIP,MIR1307,MIR4680,MIR548E,MIR609,MIR936,MXI1,NEURL,NT5C2,OBFC1,PCGF6,PDCD11,PDCD4,RBM20,RN7SKP278,RN7SKP288,RN7SL450P,RN7SL524P,RN7SL686P,RNA5SP325,RNA5SP326,RNA5SP327,SFR1,SH3PXD2A,SHOC2,SLK,SMC3,SMNDC1,SORCS1,SORCS3,TAF5,U4|ENSG00000272160.1,USMG5,WDR96,XPNPEP1,snoU13|ENSG00000238620.1,snoU13|ENSG00000239125…	0.53,0.80,0.24,0.42,0.00,0.00,0.00,0.53,0.85,0.73,0.89,0.84,0.69,0.53,0.00,0.00,0.00,0.00,0.00,0.91,0.00,0.78,0.76,0.80,0.81,0.97,0.00,0.00,0.00,0.00,0.00,0.00,0.00,0.00,0.00,0.53,0.80,0.76,0.75,0.94,0.67,0.34,0.24,0.90,0.00,0.57,0.00,0.53,0.00,0.00
RUBIC	1.75	10	130752745	135225103	-	ADAM8,BNIP3,C10orf91,CALY,DPYSL4,EBF3,ECHS1,FUOM,GLRX3,GPR123,INPP5A,JAKMIP3,KNDC1,LINC00959,LRRC27,MGMT,MIR202,MIR378C,MIR3944,MIR4297,MTG1,PAOX,PPP2R2D,PRAP1,PWWP2B,STK32C,TCERG1L,TTC40,TUBGCP2,UTF1,VENTX,ZNF511	0.81,0.96,0.00,0.34,0.53,0.64,0.75,0.34,0.80,0.00,0.53,0.34,0.24,0.00,0.24,1.00,0.34,0.00,0.24,0.00,0.57,0.34,0.57,0.34,0.34,0.42,0.34,0.00,0.78,0.69,0.64,0.00
GISTIC2	4.40	10	131759706	135534747	-	ADAM8,BNIP3,C10orf91,CALY,CYP2E1,DPYSL4,EBF3,ECHS1,FRG2B,FUOM,GLRX3,GPR123,INPP5A,JAKMIP3,KNDC1,LINC00959,LRRC27,MIR202,MIR378C,MIR3944,MTG1,PAOX,PPP2R2D,PRAP1,PWWP2B,SPRN,STK32C,SYCE1,TCERG1L,TTC40,TUBGCP2,UTF1,VENTX,ZNF511	0.81,0.96,0.00,0.34,0.99,0.53,0.64,0.75,0.00,0.34,0.80,0.00,0.53,0.34,0.24,0.00,0.24,0.34,0.00,0.24,0.57,0.34,0.57,0.34,0.34,0.24,0.42,0.00,0.34,0.00,0.78,0.69,0.64,0.00
GISTIC2	18.54	11	1	549958	-	ANO9,ATHL1,B4GALNT4,BET1L,HRAS,IFITM1,IFITM2,IFITM3,IFITM5,LRRC56,NLRP6,ODF3,PKP3,PSMD13,PTDSS2,RIC8A,RN7SL838P,RNH1,SCGB1C1,SIGIRR,SIRT3	0.42,0.42,0.42,0.67,1.00,0.87,0.67,0.81,0.24,0.00,0.00,0.42,0.81,0.87,0.53,0.53,0.00,0.89,0.34,0.64,0.92
RUBIC	2.64	11	456012	4515062	-	AP2A2,ART1,ART5,ASCL2,BRSK2,C11orf21,C11orf35,C11orf89,CARS,CD151,CD81,CDHR5,CDKN1C,CEND1,CHID1,CHRNA10,CTSD,DEAF1,DRD4,DUSP8,EFCAB4A,EPS8L2,FAM99A,FAM99B,H19,HRAS,IFITM10,IGF2,INS,IRF7,KCNQ1,KCNQ1DN,KCNQ1OT1,LRRC56,LSP1|ENSG00000130592.9,MIR210,MIR210HG,MIR4298,MIR4686,MIR4687,MIR483,MOB2,MRGPRE,MRGPRG,MRPL23,MUC2,MUC5AC,MUC5B,MUC6,NAP1L4,NUP98,OR52B4,OR52K1,OR52K2,OSBPL5,PDDC1,PGAP2,PHLDA2,PHRF…	0.89,0.48,0.00,0.69,0.73,0.24,0.00,0.00,0.61,0.95,0.97,0.53,0.98,0.24,0.48,0.57,0.97,0.75,0.90,0.53,0.00,0.48,0.00,0.00,0.93,1.00,0.24,0.99,0.98,0.96,0.92,0.42,0.81,0.00,0.00,0.92,0.00,0.00,0.00,0.00,0.57,0.57,0.00,0.00,0.64,0.97,0.98,0.90,0.89,0.81,0.97,0.00,0.00,0.00,0.57,0.24,0.34,0.81,0.61,0.00,0.86,0.94,0.53,0.64,0.88,0.89,0.00,0.87,0.95,0.67,0.81,0.42,0.57,0.00,0.00,0.00,0.98,0.00,0.81,0.93…
RUBIC	1.28	11	20864831	20869554	-	NELL1	0.71
RUBIC	1.41	11	57848691	59891088	-	CNTF,DTX4,FAM111A,FAM111B,GIF,GLYAT,GLYATL1,GLYATL1P2,GLYATL2,LPXN,MIR3162,MPEG1,MRPL16,MS4A2,MS4A3,OOSP1,OR10Q1,OR10V1,OR10W1,OR1S1,OR1S2,OR4D10,OR4D11,OR4D6,OR4D9,OR5A1,OR5A2,OR5AN1,OR5B12,OR5B17,OR5B2,OR5B21,OR5B3,OR9I1,OR9Q1,OR9Q2,OSBP,PATL1,PLAC1L,RN7SKP192,RN7SL42P,RN7SL435P,STX3,TCN1,ZFP91	0.84,0.42,0.53,0.34,0.57,0.42,0.24,0.00,0.34,0.78,0.24,0.34,0.48,0.83,0.64,0.00,0.00,0.00,0.00,0.00,0.00,0.00,0.00,0.00,0.00,0.00,0.00,0.00,0.00,0.00,0.00,0.00,0.00,0.00,0.00,0.00,0.75,0.69,0.00,0.00,0.00,0.00,0.85,0.71,0.80
RUBIC	1.81	11	63314438	64595672	-	ATL3,BAD,C11orf84,C11orf95,CCDC88B,CDC42BPG,COX8A,DNAJC4,ESRRA,FERMT3,FKBP2,FLRT1,GPR137,HRASLS2,KCNK4,MACROD1,MAP4K2,MARK2,MEN1,MIR1237,NAA40,NRXN2,NUDT22,OTUB1,PLA2G16,PLCB3,PPP1R14B,PRDX5,PYGM,RASGRP2,RCOR2,RN7SL596P,RPS6KA4,RTN3,SF1,SLC22A11,SLC22A12,STIP1,TEX40,TRMT112,TRPT1,VEGFB	0.53,0.98,0.53,0.42,0.48,0.53,0.42,0.34,0.95,0.90,0.61,0.34,0.00,0.34,0.34,0.78,0.75,0.92,0.99,0.00,0.34,0.61,0.42,0.87,0.73,0.84,0.57,0.86,0.79,0.69,0.48,0.00,0.84,0.84,0.89,0.69,0.61,0.92,0.34,0.67,0.42,0.85
GISTIC2	1.13	11	63758225	65684611	-	AP5B1,ARL2,ATG2A,BAD,BATF2,C11orf68,C11orf85,CAPN1,CCDC85B,CCDC88B,CDC42BPG,CDC42EP2,CDCA5,CFL1,CTSW,DNAJC4,DPF2,EFEMP2,EHBP1L1,EHD1,ESRRA,FAM89B,FAU,FERMT3,FIBP,FKBP2,FLRT1,FOSL1,FRMD8,GPHA2,GPR137,KAT5,KCNK4,KCNK7,LTBP3,MACROD1,MALAT1,MAP3K11,MAP4K2,MEN1,MIR1237,MIR192,MIR4489,MIR4690,MRPL49,MUS81,NAALADL1,NEAT1,NRXN2,NUDT22,OTUB1,OVOL1,PCNXL3,PLCB3,POLA2,PPP1R14B,PPP2R5B,PRDX5,PYGM,RASGRP2,REL…	0.53,0.84,0.42,0.98,0.61,0.34,0.00,0.95,0.53,0.48,0.53,0.57,0.75,0.97,0.48,0.34,0.84,0.61,0.34,0.83,0.95,0.42,0.76,0.90,0.64,0.61,0.34,0.95,0.53,0.00,0.00,0.98,0.34,0.00,0.67,0.78,0.87,0.93,0.75,0.99,0.00,0.81,0.24,0.00,0.57,0.90,0.34,0.61,0.61,0.42,0.87,0.53,0.57,0.84,0.80,0.57,0.78,0.86,0.79,0.69,1.00,0.00,0.00,0.42,0.84,0.42,0.81,0.89,0.84,0.69,0.61,0.42,0.00,0.48,0.53,0.24,0.67,0.92,0.91,0.34…
GISTIC2	29.54	11	108811192	118315445	-	ACA59|ENSG00000252870.1,ALG9,AMICA1,ANKK1,APOA1,APOA4,APOA5,APOC3,ARHGAP20,ATF4P4,ATP5L,BACE1,BCO2,BTG4,BUD13,C11orf1,C11orf34,C11orf52,C11orf53,C11orf57,C11orf71,C11orf87,C11orf88,C11orf92,C11orf93,CADM1,CD3D,CD3E,CD3G,CEP164,CLDN25,CRYAB,DDX10,DIXDC1,DLAT,DRD2,DSCAML1,FDX1,FDXACB1,FXYD2,FXYD6,HSPB2,HTR3A,HTR3B,IL10RA,IL18,KMT2A,LAYN,LINC00900,MIR34B,MIR34C,MIR4301,MIR4491,MPZL2,MPZL3,NCAM1,NNMT…	0.00,0.34,0.42,0.71,0.98,0.89,0.89,0.90,0.42,0.00,0.69,0.95,0.61,0.57,0.53,0.24,0.00,0.24,0.24,0.24,0.24,0.24,0.00,0.00,0.00,0.97,0.90,0.93,0.91,0.73,0.34,0.96,0.78,0.67,0.64,0.97,0.42,0.71,0.24,0.67,0.34,0.92,0.75,0.64,0.94,0.99,0.99,0.42,0.00,0.89,0.87,0.00,0.00,0.00,0.00,0.97,0.82,0.24,0.00,0.34,0.73,0.81,0.24,0.86,0.92,0.79,0.71,0.93,0.69,0.00,0.00,0.00,0.00,0.00,0.48,0.00,0.00,0.24,0.34,0.97…
RUBIC	2.70	11	110459060	117602387	-	ACA59|ENSG00000252870.1,ALG9,ANKK1,APOA1,APOA4,APOA5,APOC3,ARHGAP20,ATF4P4,BACE1,BCO2,BTG4,BUD13,C11orf1,C11orf34,C11orf52,C11orf53,C11orf57,C11orf71,C11orf88,C11orf92,C11orf93,CADM1,CEP164,CLDN25,CRYAB,DIXDC1,DLAT,DRD2,DSCAML1,FDXACB1,HSPB2,HTR3A,HTR3B,IL18,LAYN,LINC00900,MIR34B,MIR34C,MIR4301,MIR4491,NCAM1,NNMT,NXPE1,NXPE2,NXPE4,PAFAH1B2,PCSK7,PIH1D2,POU2AF1,PPP2R1B,PTS,RBM7,REXO2,RN7SKP273,RNA…	0.00,0.34,0.71,0.98,0.89,0.89,0.90,0.42,0.00,0.95,0.61,0.57,0.53,0.24,0.00,0.24,0.24,0.24,0.24,0.00,0.00,0.00,0.97,0.73,0.34,0.96,0.67,0.64,0.97,0.42,0.24,0.92,0.75,0.64,0.99,0.42,0.00,0.89,0.87,0.00,0.00,0.97,0.82,0.24,0.00,0.34,0.73,0.81,0.24,0.86,0.92,0.79,0.71,0.69,0.00,0.00,0.00,0.48,0.00,0.00,0.97,0.42,0.76,0.75,0.88,0.24,0.67,0.42,0.42,0.80,0.96,0.00,0.85,0.00,0.00,0.00,0.00
RUBIC	1.58	11	124947155	124956095	-	SLC37A2	0.24
RUBIC	0.86	11	133369444	134142634	-	ACAD8,IGSF9B,JAM3,MIR4697,NCAPD3,OPCML,SPATA19,THYN1,VPS26B	0.48,0.00,0.85,0.00,0.78,0.75,0.48,0.57,0.24
GISTIC2	6.77	11	133400280	135006516	-	ACAD8,B3GAT1,GLB1L2,GLB1L3,IGSF9B,JAM3,MIR4697,NCAPD3,OPCML,SPATA19,THYN1,VPS26B	0.48,0.83,0.42,0.24,0.00,0.85,0.00,0.78,0.75,0.48,0.57,0.24
GISTIC2	3.21	12	12506852	13351669	-	APOLD1,CDKN1B,CREBL2,DDX47,DUSP16,EMP1,GPR19,GPRC5A,GPRC5D,GSG1,HEBP1,HTR7P1,KIAA1467,LOH12CR1,LOH12CR2,MIR613,MIR614,SNORD88	0.34,1.00,0.57,0.84,0.71,0.78,0.57,0.80,0.34,0.34,0.34,0.00,0.00,0.00,0.24,0.34,0.00,0.00
RUBIC	1.31	12	12512738	14684370	-	APOLD1,ATF7IP,C12orf36,CDKN1B,CREBL2,DDX47,DUSP16,EMP1,GPR19,GPRC5A,GPRC5D,GRIN2B,GSG1,HEBP1,HTR7P1,KIAA1467,LOH12CR1,MIR613,MIR614,PLBD1,RN7SKP162,RN7SL46P,RN7SL676P,RNA5SP353,RPL30P11,SNORD88	0.34,0.84,0.00,1.00,0.57,0.84,0.71,0.78,0.57,0.80,0.34,0.92,0.34,0.34,0.00,0.00,0.00,0.34,0.00,0.24,0.00,0.00,0.00,0.00,0.00,0.00
GISTIC2	2.01	12	99119269	100424312	-	ANKS1B,APAF1,FAM71C,RNA5SP366,UHRF1BP1L	0.71,0.97,0.00,0.00,0.24
RUBIC	2.37	13	19448395	23758237	-	CRYL1,ESRRAP2,FGF9,GJA3,GJB2,GJB6,HNRNPA1P30,IFT88,IL17D,LATS2,LINC00350,LINC00362,LINC00421,LINC00424,LINC00442,LINC00556,LINC00621,MICU2,MIPEPP3,MIR4499,MPHOSPH8,MRP63,N6AMT2,PHF2P2,PSPC1,RN7SL166P,RN7SL766P,RN7SL80P,RNA5SP24,RNA5SP25,RNY3P4,SAP18,SGCG,SKA3,SNORD27|ENSG00000252128.1,SNORD36|ENSG00000253094.1,TPTE2,TUBA3C,XPO4,ZDHHC20,ZMYM2,ZMYM5,snoU13|ENSG00000238665.1,snoU13|ENSG00000238878.1…	0.53,0.00,0.87,0.69,0.97,0.87,0.00,0.76,0.53,0.93,0.00,0.00,0.00,0.00,0.00,0.00,0.00,0.53,0.00,0.00,0.73,0.00,0.24,0.00,0.83,0.00,0.00,0.00,0.00,0.00,0.00,0.86,0.71,0.69,0.00,0.00,0.64,0.86,0.71,0.57,0.90,0.57,0.00,0.00,0.00
GISTIC2	50.91	13	48875329	49064807	RB1	LINC00441,LPAR6,RB1,RCBTB2	0.00,0.69,1.00,0.69
RUBIC	3.84	13	48909201	48911390	RB1	RB1	1.00
RUBIC	0.93	14	20501350	29964449	-	ABHD4,ACIN1,ADCY4,AJUBA,ANG,AP1G2,APEX1,ARHGEF40,BCL2L2,BNIP3P1,C14orf119,C14orf164,C14orf23,C14orf93,CBLN3,CCNB1IP1,CDH24,CEBPE,CHD8,CHMP4A,CIDEB,CMA1,CMTM5,CPNE6,CTSG,DAD1,DCAF11,DHRS1,DHRS2,DHRS4,DHRS4L1,DHRS4L2,EDDM3A,EDDM3B,EFS,EMC9,FITM1,FOXG1,GMPR2,GZMB,GZMH,HAUS4,HNRNPC,HOMEZ,IL25,IPO4,IRF9,JPH4,KHNYN,KLHL33,LINC00596,LINC00641,LINC00645,LRP10,LRRC16B,LTB4R,LTB4R2,MDP1,METTL17,METTL3,MIR2…	0.42,0.90,0.53,0.80,0.98,0.81,0.99,0.42,0.93,0.00,0.42,0.00,0.00,0.48,0.34,0.57,0.34,0.90,0.87,0.75,0.61,0.85,0.67,0.42,0.88,0.76,0.67,0.61,0.67,0.69,0.24,0.42,0.24,0.34,0.61,0.34,0.00,0.73,0.53,0.98,0.80,0.57,0.96,0.48,0.76,0.81,0.90,0.24,0.61,0.24,0.00,0.00,0.00,0.34,0.42,0.83,0.81,0.24,0.48,0.53,0.00,0.00,0.00,0.00,0.99,0.48,0.67,0.88,0.95,0.97,0.87,0.42,0.61,0.75,0.61,0.42,0.00,0.00,0.00,0.00…
RUBIC	1.57	14	40197375	49421621	-	C14orf28,FAM179B,FANCM,FKBP3,FSCB,KLHL28,LINC00648,LINC00871,LRFN5,MDGA2,MIR548Y,MIS18BP1,PRPF39,RPL10L,SNORA25|ENSG00000251735.1,SNORA31|ENSG00000251858.1,SNORD112|ENSG00000251824.1,SNORD127,SNORD58,snoU13|ENSG00000238501.1	0.42,0.24,0.89,0.73,0.00,0.24,0.00,0.00,0.34,0.48,0.00,0.67,0.48,0.67,0.00,0.00,0.00,0.00,0.00,0.00
GISTIC2	14.61	15	28096454	31198928	-	APBA2,ARHGAP11B,CHRFAM7A,FAM189A1,FAN1,GOLGA6L7P,GOLGA8F,GOLGA8G,GOLGA8H,GOLGA8J,GOLGA8M,GOLGA8Q,GOLGA8R,GOLGA8T,HERC2,HERC2P9,NDNL2,OCA2,RN7SL196P,RN7SL238P,RN7SL469P,RN7SL628P,RN7SL673P,RN7SL719P,RN7SL796P,RN7SL829P,RN7SL82P,TJP1,U8|ENSG00000207430.1,U8|ENSG00000207432.1,U8|ENSG00000238519.1,U8|ENSG00000252602.1,ULK4P2,ULK4P3,WHAMMP2,snoZ278	0.53,0.00,0.42,0.24,0.69,0.00,0.00,0.00,0.00,0.00,0.24,0.00,0.00,0.00,0.89,0.42,0.00,0.90,0.00,0.00,0.00,0.00,0.00,0.00,0.00,0.00,0.00,0.96,0.00,0.00,0.00,0.00,0.00,0.00,0.00,0.00
RUBIC	2.09	16	80779076	80783808	-	CDYL2	0.34
RUBIC	0.99	16	83973884	83989850	-	OSGIN1	0.71
RUBIC	2.06	16	88039150	88053123	-	BANP	0.83
GISTIC2	7.55	16	88525832	90354753	-	ACSF3,AFG3L1P,ANKRD11,APRT,C16orf3,CBFA2T3,CDH15,CDK10,CDT1,CENPBD1,CHMP1A,CPNE7,CTU2,CYBA,DBNDD1,DEF8,DPEP1,FAM157C,FANCA,GALNS,GAS8,IL17C,LINC00304,MC1R,MIR4722,MIR5189,MVD,PABPN1L,PIEZO1,PRDM7,RNF166,RPL13,SLC22A31,SNAI3,SNORD68,SPATA2L,SPATA33,SPG7,SPIRE2,TCF25,TRAPPC2L,TUBB3,TUBB8P7,URAHP,VPS9D1,ZC3H18,ZFPM1,ZNF276,ZNF778	0.57,0.34,0.61,0.80,0.00,0.88,0.57,0.84,0.95,0.34,0.83,0.34,0.53,0.94,0.34,0.24,0.73,0.00,0.97,0.64,0.57,0.64,0.00,0.98,0.00,0.00,0.61,0.00,0.75,0.42,0.48,0.89,0.00,0.34,0.00,0.24,0.24,0.61,0.24,0.64,0.57,0.96,0.00,0.00,0.34,0.64,0.78,0.24,0.24
RUBIC	0.84	17	977859	1507291	-	ABR,BHLHA9,CRK,INPP5K,MYO1C,PITPNA,SLC43A2,TUSC5,YWHAE	0.75,0.00,0.98,0.69,0.87,0.71,0.48,0.42,0.98
RUBIC	2.44	17	5958701	5963959	-	WSCD1	0.34
RUBIC	4.10	17	7542659	7560742	-	ATP1B2	0.78
GISTIC2	16.98	17	11919496	12456081	MAP2K4	LINC00670,MAP2K4,MIR744,RPL21P122	0.00,0.97,0.24,0.00
RUBIC	5.63	17	11921944	12075692	MAP2K4	MAP2K4,MIR744,RPL21P122	0.97,0.24,0.00
RUBIC	1.94	17	12524267	12627325	-	LINC00670,MYOCD	0.00,0.81
RUBIC	1.25	17	31331944	33806332	-	ASIC2,C17orf102,CCL1,CCL11,CCL13,CCL2,CCL7,CCL8,CCT6B,FNDC8,LIG3,NLE1,RAD51D,RFFL,RNA5SP438,SLC35G3,SLFN11,SLFN12,SLFN12L,SLFN13,SLFN5,TMEM132E,UNC45B,Vault|ENSG00000252328.1,ZNF830,snoU13|ENSG00000238858.1	0.57,0.00,0.84,0.94,0.84,0.99,0.90,0.86,0.53,0.00,0.94,0.53,0.88,0.73,0.00,0.00,0.69,0.24,0.24,0.34,0.61,0.24,0.24,0.00,0.42,0.00
RUBIC	3.86	17	40319768	43513760	BRCA1	AARSD1,ACBD4,ADAM11,AOC2,AOC3,AOC4P,ARHGAP27,ARL4D,ASB16,ATP6V0A1,ATXN7L3,BECN1,BRCA1,C17orf104,C17orf105,C17orf53,C1QL1,CCDC103,CCDC43,CCR10,CD300LG,CNTD1,CNTNAP1,COA3,COASY,DBF4B,DCAKD,DHX8,DUSP3,EFTUD2,ETV4,EZH1,FAM134C,FAM171A2,FAM187A,FAM215A,FMNL1,FZD2,G6PC,G6PC3,GFAP,GHDC,GJC1,GPATCH8,GRN,HCRT,HDAC5,HEXIM1,HEXIM2,HIGD1B,HSD17B1,IFI35,ITGA2B,KCNH4,KIF18B,LINC00671,LINC00854,LINC00910,LSM12,…	0.57,0.42,0.42,0.24,0.76,0.00,0.42,0.69,0.24,0.71,0.24,0.98,1.00,0.00,0.00,0.34,0.24,0.24,0.48,0.73,0.34,0.00,0.67,0.48,0.73,0.57,0.57,0.61,0.81,0.90,0.95,0.75,0.53,0.24,0.00,0.24,0.78,0.73,0.82,0.67,0.94,0.34,0.76,0.64,0.96,0.57,0.94,0.93,0.71,0.53,0.96,0.76,0.94,0.00,0.57,0.00,0.00,0.00,0.61,0.96,0.53,0.00,0.00,0.00,0.73,0.61,0.61,0.64,0.34,0.87,0.71,0.91,0.69,0.24,0.53,0.57,0.53,0.94,0.00,0.82…
GISTIC2	9.38	17	40426490	44841630	BRCA1	AARSD1,ACBD4,ADAM11,AOC2,AOC3,AOC4P,ARHGAP27,ARL17A,ARL17B,ARL4D,ASB16,ATP6V0A1,ATXN7L3,BECN1,BRCA1,C17orf104,C17orf105,C17orf53,C1QL1,CCDC103,CCDC43,CCR10,CD300LG,CNTD1,CNTNAP1,COA3,COASY,CRHR1,DBF4B,DCAKD,DHX8,DUSP3,EFTUD2,ETV4,EZH1,FAM134C,FAM171A2,FAM187A,FAM215A,FAM215B,FMNL1,FZD2,G6PC,G6PC3,GFAP,GJC1,GPATCH8,GRN,HDAC5,HEXIM1,HEXIM2,HIGD1B,HSD17B1,IFI35,ITGA2B,KANSL1,KIF18B,LINC00671,LINC008…	0.57,0.42,0.42,0.24,0.76,0.00,0.42,0.24,0.34,0.69,0.24,0.71,0.24,0.98,1.00,0.00,0.00,0.34,0.24,0.24,0.48,0.73,0.34,0.00,0.67,0.48,0.73,0.87,0.57,0.57,0.61,0.81,0.90,0.95,0.75,0.53,0.24,0.00,0.24,0.00,0.78,0.73,0.82,0.67,0.94,0.76,0.64,0.96,0.94,0.93,0.71,0.53,0.96,0.76,0.94,0.78,0.57,0.00,0.00,0.00,0.42,0.34,0.00,0.61,0.96,0.99,0.53,0.00,0.00,0.00,0.73,0.61,0.61,0.64,0.34,0.87,0.71,0.91,0.81,0.69…
RUBIC	1.07	17	50198630	51763936	-	C17orf112,CA10,snoZ178	0.00,0.67,0.00
RUBIC	2.24	17	80571060	80571933	-	FOXK2	0.79
RUBIC	1.19	18	3978547	8479810	-	ARHGAP28,C18orf42,DLGAP1,EPB41L3,L3MBTL4,LAMA1,LINC00526,LINC00667,LINC00668,LRRC30,MIR3976,PTPRM,RN7SL282P,RN7SL50P,RN7SL537P,RN7SL723P,RPL6P27,SNORA48|ENSG00000212626.1,SNORD112|ENSG00000252572.1,TMEM200C,U3|ENSG00000199856.1,ZBTB14,snR65|ENSG00000252576.1	0.24,0.00,0.53,0.91,0.34,0.87,0.00,0.00,0.00,0.00,0.00,0.79,0.00,0.00,0.00,0.00,0.00,0.00,0.00,0.00,0.00,0.75,0.00
RUBIC	1.26	18	48616656	48946093	-	MEX3C,RN7SL695P	0.42,0.00
RUBIC	1.16	18	74278438	77109796	-	ATP9B,GALR1,LINC00683,LINC00908,MBP,RNA5SP461,SALL3,SNORA25|ENSG00000199392.1,ZNF236	0.42,0.71,0.00,0.00,0.93,0.00,0.53,0.00,0.48
RUBIC	2.84	19	283868	2093023	-	ABCA7,ABHD17A,ADAMTSL5,ADAT3,APC2,ARID3A,ATP5D,ATP8B3,AZU1,BSG,BTBD2,C19orf24,C19orf25,C19orf26,C2CD4C,CDC34,CFD,CIRBP,CNN2,CSNK1G2,DAZAP1,EFNA2,ELANE,FGF22,FSTL3,GAMT,GPX4,GRIN3B,GZMM,HCN2,HMHA1,KISS1R,KLF16,LPPR3,MADCAM1,MBD3,MED16,MEX3D,MIDN,MIER2,MIR1909,MIR3187,MIR4745,MISP,MKNK2,MOB3A,MUM1,NDUFS7,ODF3L2,ONECUT3,PALM,PCSK4,PLK5,POLR2E,POLRMT,PPAP2C,PRSS57,PRTN3,PTBP1,R3HDM4,REEP6,REXO1,RN7SL…	0.73,0.53,0.34,0.34,0.75,0.86,0.53,0.42,0.82,0.99,0.71,0.24,0.42,0.00,0.00,0.96,0.48,0.81,0.61,0.57,0.78,0.75,0.96,0.53,0.79,0.64,0.92,0.61,0.75,0.42,0.83,0.92,0.34,0.00,0.67,0.91,0.86,0.34,0.53,0.34,0.24,0.24,0.00,0.64,0.75,0.48,0.73,0.69,0.24,0.00,0.48,0.42,0.42,0.95,0.76,0.00,0.34,0.95,0.95,0.00,0.34,0.48,0.00,0.00,0.00,0.67,0.76,0.42,0.64,0.64,0.99,0.98,0.24,0.42,0.42,0.42,0.69
GISTIC2	34.41	19	1530034	1867911	-	ATP8B3,KLF16,MBD3,MEX3D,MIR1909,ONECUT3,PLK5,REXO1,RN7SL477P,TCF3,UQCR11	0.42,0.34,0.91,0.34,0.24,0.00,0.42,0.48,0.00,0.98,0.42
GISTIC2	1.78	19	46732647	47835469	-	AP2S1,ARHGAP35,BBC3,C5AR1,C5AR2,CALM3,CCDC8,CCDC9,DACT3,FKRP,GNG8,HIF3A,IGFL1,MIR3191,MIR320E,NPAS1,PNMAL1,PNMAL2,PPP5C,PPP5D1,PRKD2,PRR24,PTGIR,RN7SL364P,RN7SL533P,SAE1,SLC1A5,STRN4,TMEM160,ZC3H4,snoU13|ENSG00000252071.1	0.79,0.89,0.97,0.90,0.57,0.93,0.42,0.53,0.34,0.80,0.00,0.75,0.24,0.00,0.00,0.24,0.42,0.24,0.92,0.00,0.90,0.00,0.87,0.00,0.00,0.82,0.88,0.69,0.34,0.61,0.00
RUBIC	2.00	19	46771375	48797817	-	AP2S1,ARHGAP35,BBC3,BSPH1,C19orf68,C5AR1,C5AR2,CABP5,CALM3,CARD8,CCDC8,CCDC9,CRX,DACT3,DHX34,EHD2,ELSPBP1,FKRP,GLTSCR1,GLTSCR2,GNG8,HIF3A,KPTN,LIG1,MEIS3,MIR3191,MIR320E,NAPA,NPAS1,PLA2G4C,PNMAL1,PNMAL2,PPP5C,PPP5D1,PRKD2,PRR24,PTGIR,RN7SL322P,RN7SL364P,RN7SL533P,SAE1,SEPW1,SLC1A5,SLC8A2,SNORD23|ENSG00000221803.1,STRN4,SULT2A1,TMEM160,TPRX1,TPRX2P,ZC3H4,ZNF114,ZNF541,snoU13|ENSG00000252071.1	0.79,0.89,0.97,0.00,0.42,0.90,0.57,0.34,0.93,0.92,0.42,0.53,0.64,0.34,0.61,0.73,0.73,0.80,0.53,0.85,0.00,0.75,0.34,0.94,0.48,0.00,0.00,0.84,0.24,0.67,0.42,0.24,0.92,0.00,0.90,0.00,0.87,0.00,0.00,0.00,0.82,0.69,0.88,0.48,0.00,0.69,0.82,0.34,0.00,0.00,0.61,0.00,0.24,0.00
GISTIC2	3.47	20	1	815752	-	C20orf96,CSNK2A1,DEFB125,DEFB126,DEFB127,DEFB128,DEFB129,DEFB132,FAM110A,NRSN2,RBCK1,SCRT2,SLC52A3,SOX12,SRXN1,TBC1D20,TCF15,TRIB3,ZCCHC3	0.24,0.99,0.24,0.48,0.48,0.24,0.24,0.00,0.24,0.48,0.89,0.00,0.67,0.34,0.73,0.53,0.48,0.92,0.53
RUBIC	3.65	20	453461	866230	-	ANGPT4,CSNK2A1,FAM110A,SCRT2,SLC52A3,SRXN1,TCF15	0.69,0.99,0.24,0.00,0.67,0.73,0.48
RUBIC	1.90	21	15346448	15530303	-	ANKRD20A11P,LIPI,RNA5SP488	0.00,0.34,0.00
RUBIC	0.98	21	36215171	36268090	-	RUNX1	1.00
RUBIC	2.38	22	17415822	18298527	-	ATP6V1E1,BCL2L13,BID,CECR1,CECR2,CECR3,CECR5,CECR6,CECR7,CECR9,GAB4,IL17RA,LINC00528,MICAL3,RN7SL843P,SLC25A18,snoU13|ENSG00000251737.1	0.69,0.81,0.98,0.64,0.42,0.00,0.48,0.24,0.00,0.00,0.00,0.81,0.00,0.64,0.00,0.42,0.00
RUBIC	7.76	22	41755048	49336433	-	A4GALT,ACO2,ARFGAP3,ARHGAP8,ATP5L2,ATXN10,BIK,C22orf26,C22orf46,CCDC134,CDPF1,CELSR1,CENPM,CERK,CSDC2,CYB5R3,CYP2D6,CYP2D7P1,DESI1,EFCAB6,FAM109B,FAM118A,FAM19A5,FBLN1,FLJ27365,GRAMD4,GTSE1,KIAA0930,KIAA1644,LDOC1L,LINC00207,LINC00229,LINC00634,LINC00898,LINC00899,MCAT,MEI1,MIR1249,MIR3201,MIR33A,MIR3619,MIR378I,MIR4535,MIR4762,MIR4763,MIRLET7A3,MIRLET7B,MPPED1,NAGA,NDUFA6,NFAM1,NHP2L1,NUP50,PACS…	0.69,0.81,0.69,0.69,0.00,0.81,0.93,0.00,0.24,0.61,0.24,0.53,0.61,0.79,0.34,0.80,0.99,0.00,0.34,0.42,0.34,0.42,0.24,0.90,0.00,0.57,0.81,0.34,0.00,0.34,0.00,0.00,0.00,0.00,0.00,0.61,0.34,0.00,0.00,0.57,0.24,0.00,0.00,0.00,0.00,0.69,0.76,0.34,0.71,0.61,0.48,0.00,0.80,0.78,0.71,0.48,0.24,0.67,0.24,0.48,0.89,0.00,0.71,0.61,0.98,0.57,0.24,0.00,0.00,0.00,0.57,0.00,0.69,0.61,0.48,0.00,0.34,0.00,0.48,0.24…
