# Supplementary material for: RUBIC identifies driver genes by detecting recurrent DNA copy number breaks
Source: Nat Commun. 2016 Jul 11;7:12159. doi: 10.1038/ncomms12159 (PMC4942583; doi:10.1038/ncomms12159)
Supplement: Supplementary Data 4 — Recurrent Amplifications, Glioblastoma Multiforme (GBM), SNP6 profiles, RUBIC and GISTIC2 [file ncomms12159-s5.xlsx]

## Sheet: Supplemental_file_5_recurrAmps_
Supplementary Data 4: Recurrent Amplifications; Glioblastoma Multiforme (GBM); SNP6 profiles; RUBIC and GISTIC2
Recurrent Amplifications
Glioblastoma Multiforme (GBM)
SNP6 profiles
RUBIC and GISTIC2
Method	Negative log10 q-value	Chr	Start	End	Bona fide (BRCA)	Genes (All)	Citation scores (higher = more cited)
RUBIC	1.53	1	3218329	3540224	-	ARHGEF16,MEGF6,MIR551A,PRDM16	0.69,0.24,0.24,0.83
RUBIC	9.91	1	13795449	14420140	-	LRRC38,PDPN,PRDM2,RNA5SP41,SCARNA11|ENSG00000253085.1	0.00,0.97,0.94,0.00,0.00
GISTIC2	5.58	1	13862648	14377937	-	PDPN,PRDM2,RNA5SP41,SCARNA11|ENSG00000253085.1	0.97,0.94,0.00,0.00
RUBIC	3.78	1	149882014	158296154	CKS1B|ENSG00000173207.8,SHC1	ADAM15,ADAMTSL4,ADAR,ANP32E,ANXA9,APH1A,APOA1BP,AQP10,ARHGEF11,ARHGEF2,ARNT,ASH1L,ATP8B2,BCAN,BGLAP,BNIPL,C1orf138,C1orf189,C1orf43,C1orf51,C1orf54,C1orf56,C1orf61,C1orf68,C1orf85,C2CD4D,CA14,CCT3,CD1A,CD1C,CD1D,CD5L,CDC42SE1,CELF3,CERS2,CGN,CHRNB2,CHTOP,CKS1B|ENSG00000173207.8,CLK2,CRABP2,CRCT1,CREB3L4,CRNN,CRTC2,CTSK,CTSS,DAP3,DCST1,DCST2,DENND4B,DPM3,ECM1,EFNA1,EFNA3,EFNA4,ENSA,ETV3,ETV3L,FAM1…	0.92,0.64,0.95,0.78,0.57,0.73,0.64,0.42,0.81,0.92,0.96,0.76,0.42,0.69,0.89,0.61,0.00,0.24,0.61,0.00,0.24,0.34,0.42,0.24,0.00,0.00,0.34,0.92,0.89,0.79,0.95,0.53,0.57,0.00,0.84,0.67,0.81,0.78,0.00,0.73,0.91,0.34,0.64,0.73,0.90,0.94,0.89,0.85,0.24,0.42,0.00,0.42,0.84,0.92,0.71,0.80,0.53,0.73,0.00,0.53,0.34,0.61,0.69,0.71,0.73,0.75,0.87,0.48,0.84,0.57,0.34,0.75,0.89,0.34,0.48,0.64,0.61,0.24,0.88,0.34…
RUBIC	5.30	1	204367668	204547599	MDM4	MDM4,PIK3C2B,PPP1R15B,RNA5SP74	0.98,0.93,0.53,0.00
GISTIC2	74.74	1	204443069	204529807	MDM4	MDM4,PIK3C2B	0.98,0.93
RUBIC	6.55	1	242978133	244449520	-	AKT3,CEP170,MIR4677,RN7SL148P,SDCCAG8,ZBTB18	0.96,0.75,0.24,0.00,0.76,0.71
GISTIC2	5.79	1	243042268	244858016	-	ADSS,AKT3,C1orf100,C1orf101,CEP170,DESI2,MIR4677,RN7SL148P,SDCCAG8,ZBTB18	0.64,0.96,0.34,0.34,0.75,0.57,0.24,0.00,0.76,0.71
RUBIC	2.51	2	16005960	16473719	-	MYCN,MYCNOS,RN7SL104P,SNORA40|ENSG00000251704.1,snoU13|ENSG00000238371.1	0.99,0.48,0.00,0.00,0.00
GISTIC2	7.45	2	16015911	16440790	-	MYCN,MYCNOS,RN7SL104P,SNORA40|ENSG00000251704.1,snoU13|ENSG00000238371.1	0.99,0.48,0.00,0.00,0.00
RUBIC	2.79	2	85817214	86215660	-	ATOH8,C2orf68,GNLY,RN7SKP83,RNF181,SFTPB,ST3GAL5,TMEM150A,USP39,VAMP5	0.24,0.42,0.86,0.00,0.57,0.89,0.73,0.24,0.79,0.53
RUBIC	7.71	3	181102926	181731927	-	RN7SKP265,RN7SL703P,RNA5SP150,SOX2	0.00,0.00,0.00,0.98
GISTIC2	19.99	3	181256574	181508514	-	SOX2	0.98
RUBIC	28.18	4	1734239	1816690	-	FGFR3,LETM1,TACC3	0.99,0.71,0.90
GISTIC2	3.37	4	1778797	1816689	-	FGFR3,LETM1	0.99,0.71
GISTIC2	102.67	4	55032249	55115702	-	FIP1L1,PDGFRA	0.89,0.99
RUBIC	16.03	4	55120557	55195743	-	FIP1L1,PDGFRA	0.89,0.99
RUBIC	1.59	5	914098	1348798	TERT	CLPTM1L,MIR4457,MIR4635,NKD2,SLC12A7,SLC6A18,SLC6A19,TERT,TRIP13	0.92,0.00,0.00,0.76,0.64,0.24,0.24,1.00,0.78
RUBIC	31.63	7	33017688	33028419	-	AVL9,FKBP9	0.48,0.57
RUBIC	3.17	7	52178091	52408905	-	SNORA31|ENSG00000253028.1,snoU13|ENSG00000238506.1	0.00,0.00
GISTIC2	Inf	7	54964317	54973195	-	-	-
RUBIC	40.44	7	55225327	55268916	EGFR	EGFR	1.00
GISTIC2	2.28	7	57925000	63128930	-	RN7SL855P,ZNF733P	0.00,0.24
RUBIC	41.99	7	61288820	63121038	-	RN7SL855P,ZNF733P	0.00,0.24
RUBIC	2.16	7	75313287	75625229	-	CCL24,CCL26,HIP1,MIR4651,POR,RHBDD2,SNORA14A,TMEM120A	0.84,0.88,0.88,0.00,0.89,0.61,0.00,0.42
RUBIC	7.04	7	91751933	92768730	-	ANKIB1,CDK6,CYP51A1,FAM133B,GATAD1,KRIT1,LRRD1,PEX1,RBM48,RN7SL7P,SAMD9,SAMD9L	0.34,0.98,0.71,0.48,0.48,0.95,0.00,0.71,0.34,0.00,0.71,0.34
GISTIC2	4.61	7	92179103	92530348	-	CDK6,FAM133B	0.98,0.48
RUBIC	4.98	7	116314223	116508848	-	CAPZA2,MET	0.76,1.00
GISTIC2	7.17	7	116318088	116480275	-	CAPZA2,MET	0.76,1.00
RUBIC	3.91	7	126044013	134424526	-	AHCYL2,AKR1B1,AKR1B10,AKR1B15,ARF5,ATP6V1F,BPGM,CALU,CCDC136,CEP41,CHCHD3,COPG2,CPA1,CPA2,CPA4,CPA5,EXOC4,FAM71F1,FAM71F2,FLNC,FSCN3,GCC1,GRM8,HILPDA,IMPDH1,IRF5,KCP,KLF14,KLHDC10,LEP,LRGUK,LRRC4,MEST,METTL2B,MIR182,MIR183,MIR29A,MIR29B1,MIR335,MIR592,MIR593,MIR96,MKLN1,NRF1,OPN1SW,PAX4,PLXNA4,PODXL,PRRT4,RBM28,RN7SL306P,RN7SL81P,RNA5SP242,RNA5SP243,RNA5SP244,RNA5SP245,RNA5SP246,SLC35B4,SMKR1,SMO…	0.57,0.92,0.91,0.34,0.81,0.61,0.42,0.83,0.42,0.42,0.79,0.69,0.53,0.24,0.57,0.34,0.79,0.00,0.24,0.87,0.24,0.61,0.24,0.73,0.84,0.94,0.00,0.61,0.34,0.99,0.24,0.75,0.84,0.34,0.89,0.78,0.93,0.82,0.80,0.00,0.34,0.79,0.57,0.92,0.24,0.78,0.57,0.90,0.34,0.75,0.00,0.00,0.00,0.00,0.00,0.00,0.00,0.53,0.00,0.94,0.92,0.00,0.24,0.42,0.53,0.88,0.24,0.53,0.00,0.79,0.78,0.34,0.00,0.00,0.00
RUBIC	1.62	7	150790529	154438858	-	ABCF2,ACTR3B,AGAP3,ASB10,CHPF2,CRYGN,DPP6,FABP5P3,GALNT11,GALNTL5,GBX1,IQCA1P1,KMT2C,MIR3907,MIR671,NUB1,PRKAG2,RHEB,RN7SL76P,RN7SL811P,RN7SL845P,RNA5SP250,SMARCD3,SNORA26|ENSG00000212590.1,WDR86,XRCC2,snoU13|ENSG00000238557.1,snoU13|ENSG00000239045.1	0.84,0.53,0.53,0.34,0.42,0.24,0.53,0.00,0.57,0.48,0.24,0.00,0.89,0.00,0.34,0.86,0.85,0.94,0.00,0.00,0.00,0.00,0.83,0.00,0.00,0.96,0.00,0.00
GISTIC2	1.00	8	127927022	131800277	MYC	ADCY8,ASAP1,CASC8,CCAT1,CCDC26,FAM49B,GSDMC,LINC00977,MIR1205,MIR1207,MIR1208,MIR3686,MIR5194,MYC,PCAT1,PCAT2,POU5F1B,PVT1,RN7SKP206,RN7SKP226,SNORA12|ENSG00000212342.1,SNORA25|ENSG00000200075.1,TMEM75	0.64,0.87,0.48,0.42,0.67,0.67,0.53,0.00,0.00,0.00,0.24,0.00,0.00,1.00,0.24,0.00,0.73,0.81,0.00,0.00,0.00,0.00,0.00
RUBIC	3.23	8	127927969	130346811	MYC	CASC8,CCAT1,LINC00977,MIR1205,MIR1207,MIR1208,MYC,PCAT1,PCAT2,POU5F1B,PVT1,RN7SKP206,RN7SKP226,TMEM75	0.48,0.42,0.00,0.00,0.00,0.24,1.00,0.24,0.00,0.73,0.81,0.00,0.00,0.00
RUBIC	4.00	9	32738072	37743614	-	ANKRD18B,APTX,AQP3,AQP7,ARHGEF39,ARID3C,ATP8B5P,B4GALT1,BAG1,C9orf131,C9orf24,CA9,CCDC107,CCIN,CCL19,CCL21,CCL27,CD72,CHMP5,CLTA,CNTFR,CREB3,DCAF12,DCTN3,DNAI1,DNAJA1,DNAJB5,ENHO,FAM166B,FAM205A,FAM205B,FAM205CP,FAM214B,FAM219A,FAM221B,FANCG,FBXO10,FLJ00273,FRMPD1,GALT,GBA2,GLIPR2,GNE,GRHPR,HINT2,HRCT1,IL11RA,KIAA1045,KIAA1161,KIF24,LINC00961,MELK,MIR4475,MIR4476,MIR4540,MIR4667,MSMP,NFX1,NOL6,NP…	0.24,0.82,0.90,0.53,0.48,0.34,0.24,0.91,0.97,0.24,0.00,0.98,0.24,0.00,0.83,0.92,0.80,0.67,0.81,0.84,0.80,0.81,0.67,0.71,0.53,0.93,0.42,0.34,0.00,0.00,0.00,0.00,0.24,0.42,0.24,0.96,0.64,0.00,0.34,0.75,0.57,0.64,0.84,0.67,0.53,0.00,0.81,0.00,0.34,0.42,0.24,0.84,0.00,0.00,0.00,0.00,0.24,0.76,0.64,0.78,0.64,0.24,0.24,0.96,0.48,0.69,0.73,0.73,0.95,0.48,0.79,0.00,0.00,0.00,0.00,0.00,0.00,0.00,0.69,0.00…
GISTIC2	1.66	11	31382963	32350255	-	DCDC1,DNAJC24,ELP4,IMMP1L,PAX6,RCN1,U3|ENSG00000212551.1	0.00,0.34,0.64,0.24,0.93,0.76,0.00
RUBIC	2.02	11	31402163	32511452	-	DNAJC24,ELP4,IMMP1L,PAX6,RCN1,U3|ENSG00000212551.1,WT1	0.34,0.64,0.24,0.93,0.76,0.00,1.00
RUBIC	6.65	12	4325155	4441717	-	C12orf5,CCND2	0.00,0.97
GISTIC2	10.18	12	4374374	4432075	-	C12orf5,CCND2	0.00,0.97
RUBIC	20.48	12	58125438	58158558	CDK4	AGAP2,CDK4,CYP27B1,MARCH9,TSPAN31	0.89,0.99,0.93,0.48,0.64
GISTIC2	118.06	12	58135797	58152580	CDK4	AGAP2,CDK4,MARCH9,TSPAN31	0.89,0.99,0.48,0.64
RUBIC	2.82	12	62126799	62522051	-	FAM19A2,SNORD112|ENSG00000252883.1	0.24,0.00
RUBIC	1.16	12	63055839	64295155	-	AVPR1A,DPY19L2,LDHAL6CP,PPM1H,SRGAP1,TMEM5	0.67,0.24,0.00,0.34,0.69,0.34
RUBIC	1.89	12	64322267	64657143	-	C12orf66,RPS11P6,SRGAP1	0.24,0.00,0.69
RUBIC	7.21	12	67148429	68002027	-	CAND1,GRIP1	0.92,0.86
RUBIC	4.63	12	68384993	68594776	-	IFNG	1.00
GISTIC2	31.74	12	69178021	69260755	MDM2	CPM,MDM2,SLC35E3	0.76,1.00,0.34
RUBIC	18.92	12	69183278	69260428	MDM2	CPM,MDM2,SLC35E3	0.76,1.00,0.34
RUBIC	2.52	12	69991675	70072479	-	BEST3,CCT2,LRRC10	0.24,0.92,0.24
RUBIC	1.18	12	70139673	70229936	-	MYRFL,RAB3IP	0.00,0.57
GISTIC2	2.02	13	113916990	114304134	-	ADPRHL1,ATP4B,CUL4A,DCUN1D2,GRTP1,LAMP1,TFDP1,TMCO3	0.24,0.67,0.97,0.48,0.42,0.91,0.92,0.42
GISTIC2	1.20	14	104982904	105333748	AKT1	ADSSL1,AKT1,C14orf180,CEP170B,INF2,LINC00638,MIR4710,SIVA1,TMEM179,ZBTB42	0.24,1.00,0.00,0.64,0.80,0.00,0.00,0.87,0.00,0.00
GISTIC2	6.93	17	5120021	5142747	-	SCIMP	0.34
RUBIC	32.36	17	5124462	5141800	-	SCIMP	0.34
RUBIC	5.16	17	73170434	73814253	-	CASKIN2,GALK1,GGA3,GRB2,H3F3B,ITGB4,KIAA0195,LLGL2,MIF4GD,MIR3678,MIR4738,MRPS7,MYO15B,NUP85,RECQL5,SAP30BP,SLC25A19,SMIM5,SMIM6,SUMO2,TSEN54,UNK	0.48,0.67,0.88,1.00,0.80,0.97,0.00,0.76,0.48,0.00,0.00,0.67,0.24,0.82,0.81,0.69,0.53,0.24,0.00,0.98,0.61,0.24
GISTIC2	2.39	17	73242158	73641051	-	CASKIN2,GGA3,GRB2,KIAA0195,LLGL2,MIF4GD,MIR3678,MRPS7,MYO15B,RECQL5,SLC25A19,SMIM5,TSEN54	0.48,0.88,1.00,0.00,0.76,0.48,0.00,0.67,0.24,0.81,0.53,0.24,0.61
GISTIC2	0.85	19	1	1064484	-	ABCA7,ARID3A,AZU1,BSG,C2CD4C,CDC34,CFD,CNN2,ELANE,FAM138F,FGF22,FSTL3,GRIN3B,GZMM,HCN2,KISS1R,LPPR3,MADCAM1,MED16,MIER2,MIR3187,MIR4745,MISP,ODF3L2,OR4F17,PALM,POLRMT,PPAP2C,PRSS57,PRTN3,PTBP1,R3HDM4,RNA5SP462,RNF126,SHC2,THEG,TMEM259,TPGS1,WASH5P,WDR18	0.73,0.86,0.82,0.99,0.00,0.96,0.48,0.61,0.96,0.24,0.53,0.79,0.61,0.75,0.42,0.92,0.00,0.67,0.86,0.34,0.24,0.00,0.64,0.24,0.24,0.48,0.76,0.00,0.34,0.95,0.95,0.00,0.00,0.67,0.64,0.24,0.42,0.42,0.00,0.69
RUBIC	2.42	19	283868	3383496	-	ABCA7,ABHD17A,ADAMTSL5,ADAT3,AES,AMH,AP3D1,APC2,ARID3A,ATP5D,ATP8B3,AZU1,BSG,BTBD2,C19orf24,C19orf25,C19orf26,C19orf35,C2CD4C,CDC34,CELF5,CFD,CIRBP,CNN2,CSNK1G2,DAZAP1,DIRAS1,DOT1L,EFNA2,ELANE,FGF22,FSTL3,GADD45B,GAMT,GNA11,GNA15,GNG7,GPX4,GRIN3B,GZMM,HCN2,HMHA1,IZUMO4,JSRP1,KISS1R,KLF16,LINGO3,LMNB2,LPPR3,LSM7,MADCAM1,MBD3,MED16,MEX3D,MIDN,MIER2,MIR1227,MIR1909,MIR3187,MIR4321,MIR4745,MISP,MKNK2…	0.73,0.53,0.34,0.34,0.85,0.96,0.80,0.75,0.86,0.53,0.42,0.82,0.99,0.71,0.24,0.42,0.00,0.24,0.00,0.96,0.24,0.48,0.81,0.61,0.57,0.78,0.48,0.88,0.75,0.96,0.53,0.79,0.90,0.64,0.88,0.81,0.57,0.92,0.61,0.75,0.42,0.83,0.24,0.34,0.92,0.34,0.00,0.86,0.00,0.67,0.67,0.91,0.86,0.34,0.53,0.34,0.00,0.24,0.24,0.00,0.00,0.64,0.75,0.48,0.73,0.57,0.69,0.88,0.69,0.24,0.00,0.48,0.42,0.42,0.42,0.95,0.76,0.00,0.34,0.95…
RUBIC	1.62	19	7296452	12612909	-	ACP5,ACTL9,ADAMTS10,ANGPTL4,ANGPTL6,AP1M2,ARHGEF18,ATG4D,C19orf38,C19orf45,C19orf52,C19orf59,C19orf66,C19orf80,C19orf82,C3P1,CAMSAP3,CARM1,CCDC151,CCDC159,CCL25,CD209,CD320,CDC37,CDKN2D,CERS4,CLEC4G,CLEC4M,CNN1,COL5A3,CTXN1,DKFZP761J1410,DNM2,DNMT1,DOCK6,ECSIT,EIF3G,ELAVL1,ELAVL3,ELOF1,EPOR,EVI5L,FBN3,FBXL12,FCER2,FDX1L,HNRNPM,ICAM1,ICAM3,ICAM4,ICAM5,ILF3,KANK2,KANK3,KEAP1,KRI1,LDLR,LRRC8E,MAP2K7…	0.86,0.00,0.42,0.93,0.57,0.78,0.61,0.53,0.00,0.24,0.42,0.00,0.24,0.00,0.00,0.34,0.48,0.95,0.24,0.00,0.67,0.97,0.67,0.96,0.92,0.34,0.61,0.86,0.71,0.00,0.24,0.00,0.95,0.99,0.57,0.64,0.84,0.99,0.67,0.34,0.98,0.53,0.67,0.64,0.94,0.42,0.94,0.99,0.90,0.71,0.80,0.95,0.67,0.42,0.97,0.53,0.98,0.24,0.94,0.57,0.48,0.80,0.24,0.00,0.76,0.00,0.00,0.00,0.00,0.48,0.64,0.98,0.57,0.53,0.24,0.00,0.00,0.00,0.00,0.00…
GISTIC2	9.53	19	7300056	7398264	-	-	-
RUBIC	2.51	19	29932099	30316876	CCNE1	C19orf12,CCNE1,PLEKHF1,POP4,VSTM2B	0.00,0.99,0.34,0.64,0.00
GISTIC2	2.30	19	30202242	30315734	CCNE1	C19orf12,CCNE1	0.00,0.99
RUBIC	4.28	19	56543378	58881729	-	A1BG,AURKC,C19orf18,DUXA,GALP,MIMT1,NLRP5,PEG3,RN7SL526P,RNA5SP473,SMIM17,TRAPPC2P1,U3|ENSG00000252683.1,USP29,VN1R1,ZFP28,ZIK1,ZIM2,ZIM3,ZNF134,ZNF135,ZNF154,ZNF17,ZNF211,ZNF256,ZNF264,ZNF274,ZNF304,ZNF329,ZNF416,ZNF417,ZNF418,ZNF419,ZNF444,ZNF460,ZNF470,ZNF471,ZNF497,ZNF530,ZNF542,ZNF543,ZNF544,ZNF547,ZNF548,ZNF549,ZNF550,ZNF551,ZNF552,ZNF582,ZNF583,ZNF586,ZNF587,ZNF587B,ZNF606,ZNF667,ZNF671,ZN…	0.61,0.87,0.00,0.00,0.24,0.00,0.24,0.81,0.00,0.00,0.00,0.00,0.00,0.24,0.24,0.42,0.24,0.24,0.24,0.34,0.48,0.42,0.34,0.00,0.42,0.57,0.61,0.00,0.34,0.00,0.00,0.24,0.34,0.34,0.61,0.34,0.42,0.24,0.00,0.00,0.42,0.24,0.00,0.24,0.24,0.24,0.48,0.42,0.34,0.24,0.24,0.24,0.00,0.34,0.24,0.24,0.48,0.00,0.24,0.42,0.00,0.48,0.57,0.00,0.00,0.00,0.00,0.34,0.34,0.34,0.24,0.00,0.00,0.00,0.00
RUBIC	2.43	21	15346448	20704482	-	ABCC13,ANKRD20A11P,BTG3,C21orf37,C21orf91,CHODL,CXADR,HSPA13,LINC00478,LIPI,MIR125B2,MIR548X,MIR99A,MIRLET7C,NRIP1,RBM11,RN7SL163P,RNA5SP488,SAMSN1,SNORD74|ENSG00000201025.1,TMPRSS15,USP25,snoU13|ENSG00000238591.1	0.53,0.00,0.78,0.00,0.34,0.53,0.94,0.67,0.00,0.34,0.76,0.00,0.79,0.78,0.94,0.48,0.00,0.00,0.64,0.00,0.48,0.71,0.00
GISTIC2	0.80	21	17519797	17649826	-	LINC00478	0.00
