# Supplementary material for: RUBIC identifies driver genes by detecting recurrent DNA copy number breaks
Source: Nat Commun. 2016 Jul 11;7:12159. doi: 10.1038/ncomms12159 (PMC4942583; doi:10.1038/ncomms12159)
Supplement: Supplementary Data 5 — Recurrent Deletions, Glioblastoma Multiforme (GBM), SNP6 profiles, RUBIC and GISTIC2 [file ncomms12159-s6.xlsx]

## Sheet: Supplemental_file_10_recurrDels
Supplementary Data 5: Recurrent Deletions; Glioblastoma Multiforme (GBM); SNP6 profiles; RUBIC and GISTIC2
Recurrent Deletions
Glioblastoma Multiforme (GBM)
SNP6 profiles
RUBIC and GISTIC2
Method	Negative log10 q-value	Chr	Start	End	Bona fide (BRCA)	Genes (All)	Citation scores (higher = more cited)
GISTIC2	5.91	1	3814904	6475685	-	ACOT7,AJAP1,C1orf174,CHD5,GPR153,HES2,HES3,ICMT,KCNAB2,LINC00337,MIR4417,MIR4689,NPHP4,RNF207,RPL22	0.67,0.61,0.42,0.84,0.42,0.42,0.53,0.76,0.48,0.00,0.00,0.00,0.71,0.00,0.88
RUBIC	0.98	1	6067640	6456472	-	ACOT7,CHD5,GPR153,HES3,ICMT,KCNAB2,LINC00337,RNF207,RPL22	0.67,0.84,0.42,0.53,0.76,0.48,0.00,0.00,0.88
RUBIC	2.63	1	7322160	7326201	-	CAMTA1	0.71
RUBIC	1.47	1	7903230	8487515	-	ERRFI1,PARK7,PER3,RERE,RN7SL729P,SLC45A1,TNFRSF9,UTS2	0.90,0.99,0.84,0.80,0.00,0.24,0.96,0.67
GISTIC2	35.87	1	7908902	8336254	-	ERRFI1,PARK7,RN7SL729P,TNFRSF9,UTS2	0.90,0.99,0.00,0.96,0.67
RUBIC	3.99	1	11580562	11599774	-	PTCHD2	0.48
RUBIC	1.33	1	18807184	18812316	-	KLHDC7A	0.00
RUBIC	1.38	1	21495660	24564127	-	ALPL,ASAP3,C1QA,C1QB,C1QC,C1orf213,C1orf234,CDC42,CELA3A,CELA3B,CNR2,E2F2,ECE1,EIF4G3,EPHA8,EPHB2,FUCA1,GALE,HMGCL,HNRNPR,HSPG2,HTR1D,ID3,IFNLR1,IL22RA1,KDM1A,LACTBL1,LDLRAD2,LINC00339,LUZP1,LYPLA2,MDS2,MIR3115,MIR378F,MIR4253,MIR4418,MIR4419A,MIR4684,MYOM3,NBPF3,PITHD1,PNRC2,RAP1GAP,RN7SL186P,RN7SL24P,RN7SL386P,RN7SL421P,RN7SL532P,RN7SL768P,RPL11,SRSF10,TCEA3,TCEB3,USP48,WNT4,ZBTB40,ZNF436,snoU1…	0.92,0.64,0.87,0.73,0.81,0.00,0.00,0.99,0.24,0.64,0.93,0.93,0.87,0.76,0.71,0.96,0.79,0.64,0.42,0.89,0.92,0.64,0.94,0.64,0.75,0.97,0.00,0.00,0.24,0.53,0.61,0.34,0.24,0.00,0.00,0.00,0.00,0.00,0.00,0.64,0.53,0.57,0.92,0.00,0.00,0.00,0.00,0.00,0.00,0.95,0.81,0.42,0.87,0.64,0.92,0.67,0.42,0.00
GISTIC2	11.86	1	50879767	51529064	-	CDKN2C,DMRTA2,FAF1,MIR4421	0.94,0.00,0.90,0.00
RUBIC	4.14	1	51345831	51439647	-	CDKN2C,FAF1	0.94,0.90
RUBIC	17.23	1	64356558	64366659	-	ROR1	0.87
GISTIC2	2.92	1	92759774	93924485	-	CCDC18,DR1,EVI5,FAM69A,FNBP1L,GFI1,GLMN,MTF2,RN7SKP123,RN7SL692P,RN7SL824P,RPAP2,RPL5,SNORA51|ENSG00000207022.1,SNORA66|ENSG00000207523.1,SNORA66|ENSG00000251795.1,SNORD21,TMED5	0.24,0.75,0.76,0.34,0.69,0.90,0.80,0.42,0.00,0.00,0.00,0.42,0.95,0.00,0.00,0.00,0.24,0.57
RUBIC	1.56	1	92836424	94577697	-	ABCA4,BCAR3,CCDC18,DNTTIP2,DR1,EVI5,FAM69A,FNBP1L,GCLM,GFI1,MIR760,MTF2,RN7SKP123,RN7SL692P,RN7SL824P,RNA5SP53,RPAP2,RPL5,SNORA51|ENSG00000207022.1,SNORA66|ENSG00000207523.1,SNORA66|ENSG00000251795.1,SNORD21,TMED5	0.67,0.82,0.24,0.61,0.75,0.76,0.34,0.69,0.80,0.90,0.00,0.42,0.00,0.00,0.00,0.00,0.42,0.95,0.00,0.00,0.00,0.24,0.57
RUBIC	54.31	1	211166348	211184068	-	KCNH1	0.90
RUBIC	1.72	1	224881546	224886492	-	CNIH3	0.24
GISTIC2	1.29	1	245868364	247276929	-	AHCTF1,C1orf229,CNST,KIF26B,SCCPDH,SMYD3,SNORA25|ENSG00000252011.1,SNORD112|ENSG00000252495.1,TFB2M,ZNF669,ZNF670,ZNF695	0.73,0.00,0.53,0.24,0.67,0.87,0.00,0.00,0.67,0.34,0.57,0.42
GISTIC2	2.16	2	140708948	143637838	-	KYNU,LRP1B,RN7SL283P	0.64,0.81,0.00
RUBIC	4.28	2	141882059	141884103	-	LRP1B	0.81
GISTIC2	2.06	2	233547367	233727481	-	C2orf82,EFHD1,GIGYF2,KCNJ13	0.00,0.53,0.79,0.42
RUBIC	3.17	2	233583050	234219115	-	ATG16L1,C2orf82,GIGYF2,INPP5D,KCNJ13,NEU2,NGEF,RN7SL32P,SAG,SCARNA5,SCARNA6|ENSG00000251791.1	0.87,0.00,0.79,0.95,0.42,0.48,0.69,0.00,0.53,0.48,0.00
RUBIC	6.39	3	14565017	14568667	-	GRIP2	0.34
RUBIC	9.03	3	32437416	32446465	-	CMTM7	0.34
RUBIC	4.57	3	38347851	38350226	-	SLC22A14	0.24
RUBIC	5.53	3	52824427	52834753	-	ITIH1,ITIH3	0.71,0.69
RUBIC	2.89	3	121931855	121934360	-	CASR	0.96
RUBIC	1.76	3	128108961	128111201	-	EEFSEC	0.61
GISTIC2	0.84	3	129610672	129871534	-	ALG1L2,FAM86HP,TMCC1,TRH	0.24,0.00,0.34,0.64
RUBIC	5.79	3	129686434	129698689	-	TRH	0.64
RUBIC	1.25	3	140160906	140165520	-	CLSTN2	0.24
RUBIC	0.88	3	187453979	188406979	-	BCL6,LPP,MIR28	0.99,0.90,0.61
GISTIC2	4.95	3	190375525	197029425	-	ACAP2,APOD,ATP13A3,ATP13A4,ATP13A5,CCDC50,CEP19,CPN2,DLG1,FAM43A,FBXO45,FGF12,GMNC,GP5,HES1,HRASLS,IL1RAP,LINC00884,LINC00885,LINC00887,LINC00969,LRRC15,LSG1,MB21D2,MFI2,MIR3137,MIR4797,MIR570,MUC20,MUC4,NCBP2,NRROS,OPA1,OSTN,PAK2,PCYT1A,PIGX,PIGZ,PPP1R2,PYDC2,RN7SKP222,RN7SL215P,RN7SL36P,RN7SL434P,RN7SL447P,RN7SL738P,RN7SL773P,RNF168,RNU6ATAC24P,SDHAP1,SENP5,SLC51A,SMCO1,TCTEX1D2,TFRC,TM4SF19,TM…	0.57,0.80,0.61,0.00,0.00,0.79,0.34,0.34,0.96,0.24,0.53,0.61,0.00,0.48,0.95,0.53,0.88,0.00,0.00,0.00,0.00,0.53,0.48,0.00,0.89,0.00,0.00,0.34,0.61,0.96,0.86,0.42,0.91,0.24,0.94,0.73,0.42,0.00,0.76,0.24,0.00,0.00,0.00,0.00,0.00,0.00,0.00,0.89,0.00,0.00,0.48,0.53,0.00,0.34,0.98,0.00,0.00,0.92,0.00,0.69,0.24,0.24,0.48,0.34,0.00
RUBIC	3.04	3	190754513	196972834	-	ACAP2,APOD,ATP13A3,ATP13A4,ATP13A5,CCDC50,CEP19,CPN2,DLG1,FAM43A,FBXO45,FGF12,GP5,HES1,HRASLS,LINC00884,LINC00885,LINC00887,LINC00969,LRRC15,LSG1,MB21D2,MFI2,MIR3137,MIR570,MUC20,MUC4,NCBP2,NRROS,OPA1,OSTN,PAK2,PCYT1A,PIGX,PIGZ,PPP1R2,PYDC2,RN7SKP222,RN7SL215P,RN7SL36P,RN7SL434P,RN7SL447P,RN7SL738P,RN7SL773P,RNF168,RNU6ATAC24P,SDHAP1,SENP5,SLC51A,SMCO1,TCTEX1D2,TFRC,TM4SF19,TMEM44,TNK2,U4|ENSG000…	0.57,0.80,0.61,0.00,0.00,0.79,0.34,0.34,0.96,0.24,0.53,0.61,0.48,0.95,0.53,0.00,0.00,0.00,0.00,0.53,0.48,0.00,0.89,0.00,0.34,0.61,0.96,0.86,0.42,0.91,0.24,0.94,0.73,0.42,0.00,0.76,0.24,0.00,0.00,0.00,0.00,0.00,0.00,0.00,0.89,0.00,0.00,0.48,0.53,0.00,0.34,0.98,0.00,0.00,0.92,0.00,0.69,0.24,0.24,0.48,0.34,0.00
GISTIC2	1.07	4	1197147	1284820	-	CTBP1,MAEA,SPON2	0.97,0.69,0.53
RUBIC	13.31	4	1202860	1244416	-	CTBP1	0.97
RUBIC	32.58	4	2743898	2744973	-	TNIP2	0.84
RUBIC	17.96	4	6303680	6304448	-	WFS1	0.84
RUBIC	3.37	4	9996890	9997724	-	SLC2A9	0.78
RUBIC	0.44	4	10134117	15104557	-	BOD1L1,CLNK,CPEB2,HS3ST1,HSP90AB2P,LINC00504,MIR5091,MIR572,RAB28,RN7SKP170,RNA5SP156,SNORA63|ENSG00000202449.1,ZNF518B	0.57,0.34,0.34,0.42,0.48,0.00,0.00,0.00,0.42,0.00,0.00,0.00,0.48
RUBIC	4.88	4	66267015	66270651	-	EPHA5	0.75
RUBIC	0.79	4	82669562	82671938	-	RASGEF1B	0.24
RUBIC	1.75	4	148181860	149767130	-	ARHGAP10,EDNRA,MIR4799,MIR548G,NR3C2,PRMT10,RN7SL254P,RNA5SP165,RNA5SP166,TMEM184C	0.53,0.91,0.00,0.00,0.87,0.00,0.00,0.00,0.00,0.34
GISTIC2	7.59	4	179280062	182757119	-	LINC00290,RN7SKP13,RNA5SP173,SNORD65|ENSG00000212191.1	0.00,0.00,0.00,0.00
RUBIC	1.81	5	1344355	5859899	-	ADAMTS16,C5orf38,CLPTM1L,IRX1,IRX2,IRX4,KIAA0947,LPCAT1,MIR4277,MRPL36,NDUFS6,RN7SKP73,SDHAP3,SLC6A3	0.34,0.00,0.92,0.64,0.42,0.48,0.00,0.73,0.00,0.48,0.57,0.00,0.00,0.95
GISTIC2	3.77	5	161581324	167461839	-	CCNG1,GABRG2,HMMR,MAT2B,NUDCD2,RN7SKP60,SNORA40|ENSG00000253065.1,TENM2	0.87,0.42,0.93,0.81,0.57,0.00,0.00,0.42
RUBIC	5.60	5	164016507	166382106	-	RN7SKP60	0.00
RUBIC	10.90	5	177718361	177719292	-	COL23A1	0.42
RUBIC	3.01	5	178736307	178751232	-	ADAMTS2	0.48
RUBIC	2.30	6	30893941	30908266	-	SFTA2,VARS2	0.00,0.64
RUBIC	1.13	6	42307570	42310415	-	TRERF1	0.76
RUBIC	0.97	6	45814124	52105315	-	ANKRD66,C6orf141,CD2AP,CENPQ,CLIC5,CRISP1,CRISP2,CRISP3,CYP39A1,DEFB110,DEFB112,DEFB113,DEFB114,DEFB133,ENPP4,ENPP5,GLYATL3,GPR110,GPR111,GPR115,GPR116,IL17A,IL17F,MEP1A,MIR133B,MIR206,MUT,OPN5,PGK2,PKHD1,PLA2G7,PTCHD4,RCAN2,RHAG,RN7SKP116,RN7SL580P,SLC25A27,SNORD66|ENSG00000212532.1,TDRD6,TFAP2B,TFAP2D,TNFRSF21	0.00,0.34,0.90,0.61,0.67,0.34,0.34,0.81,0.24,0.24,0.00,0.00,0.00,0.00,0.00,0.00,0.00,0.00,0.00,0.00,0.00,0.99,0.87,0.71,0.73,0.86,0.67,0.34,0.61,0.73,0.86,0.00,0.53,0.57,0.00,0.00,0.61,0.00,0.24,0.84,0.34,0.81
RUBIC	1.03	6	102057438	102344835	-	GRIK2	0.69
RUBIC	5.05	6	108053364	108059431	-	SCML4	0.00
RUBIC	6.38	6	158488916	158494775	-	SYNJ2	0.82
RUBIC	3.76	6	160771363	160774928	-	SLC22A3	0.88
GISTIC2	29.94	6	163736503	164264583	-	CAHM,PACRG,QKI,RN7SL366P	0.00,0.57,0.87,0.00
RUBIC	0.94	6	163833610	164163488	-	CAHM,QKI	0.00,0.87
GISTIC2	5.12	8	3548028	4251283	-	CSMD1,RN7SL872P,RNA5SP251	0.85,0.00,0.00
RUBIC	11.96	8	3897831	3899594	-	CSMD1	0.85
RUBIC	9.27	8	14544651	14552065	-	SGCZ	0.24
RUBIC	2.99	8	144664319	144692278	-	EEF1D,PYCRL,TIGD5	0.91,0.24,0.34
RUBIC	1.49	9	5928434	5998501	-	KIAA2026	0.42
RUBIC	1.87	9	10764097	14585052	-	LINC00583,LURAP1L,MPDZ,NFIB,RN7SL849P,TYRP1	0.00,0.42,0.71,0.84,0.00,0.91
RUBIC	1.16	9	15879065	15923462	-	CCDC171	0.34
GISTIC2	Inf	9	21196313	23690570	CDKN2A	C9orf53,CDKN2A,CDKN2B,DMRTA1,ELAVL2,IFNA1,IFNA10,IFNA13,IFNA14,IFNA16,IFNA17,IFNA2,IFNA5,IFNA6,IFNA7,IFNA8,IFNE,KLHL9,MIR31,MIR31HG,MTAP,RN7SL151P,SNORD39|ENSG00000264379.1	0.00,1.00,0.99,0.34,0.76,0.98,0.90,0.91,0.90,0.89,0.91,0.96,0.90,0.89,0.89,0.90,0.64,0.57,0.93,0.34,0.93,0.00,0.00
RUBIC	18.57	9	21963430	21999615	CDKN2A	C9orf53,CDKN2A	0.00,1.00
RUBIC	3.50	9	22003179	22011392	-	CDKN2B	0.99
RUBIC	1.58	9	37676472	37688817	-	FRMPD1	0.34
RUBIC	8.01	9	38540589	38561293	-	ANKRD18A	0.42
RUBIC	0.61	9	97024302	97029967	-	ZNF169	0.48
RUBIC	1.05	9	101278848	101281729	-	GABBR2	0.64
RUBIC	1.32	9	127648182	127656434	-	GOLGA1	0.67
RUBIC	10.15	9	135590998	135602668	-	AK8	0.24
GISTIC2	1.29	9	136602059	136892308	-	LINC00094,SARDH,VAV2	0.00,0.34,0.94
RUBIC	17.43	9	136807238	136814445	-	VAV2	0.94
RUBIC	1.62	9	139316916	139320929	-	PMPCA	0.69
RUBIC	1.58	10	467405	468405	-	DIP2C	0.34
GISTIC2	1.23	10	1048399	2048902	-	ADARB2,GTPBP4,IDI1,IDI2,LINC00200,LINC00700,WDR37	0.61,0.82,0.64,0.34,0.00,0.00,0.00
RUBIC	4.64	10	1560068	1560898	-	ADARB2	0.61
RUBIC	8.67	10	12579604	12583312	-	CAMK1D	0.80
GISTIC2	2.89	10	12616863	12768978	-	CAMK1D,MIR4480,MIR548Q	0.80,0.00,0.00
RUBIC	2.90	10	16796251	16809301	-	RSU1	0.78
RUBIC	2.56	10	18248095	18256874	-	SLC39A12	0.48
RUBIC	10.69	10	24483463	24493037	-	KIAA1217	0.00
RUBIC	3.35	10	28539960	28544070	-	MPP7	0.57
GISTIC2	2.16	10	29862242	30302313	-	KIAA1462,MIR938,SNORD115|ENSG00000212411.1,SVIL	0.24,0.24,0.00,0.76
RUBIC	14.36	10	29871949	29874104	-	SVIL	0.76
RUBIC	1.68	10	30086144	36820663	-	ARHGAP12,C10orf68,CCDC7,CCNY,CREM,CUL2,EPC1,FZD8,GJD4,ITGB1,KIAA1462,KIF5B,LINC00838,LYZL2,MAP3K8,MIR3611,MIR4683,MTPAP,NAMPTL,NRP1,PARD3,RN7SL241P,RN7SL398P,RN7SL63P,RN7SL825P,RN7SL847P,RNA5SP309,SNORA40|ENSG00000237002.2,SVILP1,ZEB1,ZNF438	0.57,0.00,0.48,0.69,0.93,0.96,0.75,0.75,0.34,1.00,0.24,0.86,0.00,0.24,0.95,0.00,0.00,0.69,0.00,0.96,0.90,0.00,0.00,0.00,0.00,0.00,0.00,0.00,0.00,0.97,0.34
RUBIC	1.56	10	44375635	44376205	-	LINC00840	0.00
RUBIC	2.68	10	49787776	49793515	-	ARHGAP22	0.34
RUBIC	102.44	10	50870380	50873591	-	CHAT	0.83
GISTIC2	0.70	10	51580019	52578111	-	A1CF,AGAP6,ASAH2,ASAH2B,FAM21A,LINC00843,NCOA4,RMRPP4,RNA5SP317,SGMS1,SNORA74|ENSG00000223111.1,TIMM23	0.75,0.00,0.71,0.24,0.42,0.00,0.92,0.00,0.00,0.81,0.00,0.64
RUBIC	1.62	10	52523595	60139784	-	A1CF,ASAH2B,CISD1,CSTF2T,DKK1,IPMK,MBL2,MIR3924,MIR548F1,MIR605,MTRNR2L5,PCDH15,PRKG1,RNA5SP318,SNORD2|ENSG00000238707.1,UBE2D1,ZWINT,snoU13|ENSG00000238355.1,snoU13|ENSG00000238970.1	0.75,0.24,0.71,0.69,0.98,0.67,0.98,0.00,0.00,0.42,0.34,0.48,0.91,0.00,0.00,0.98,0.84,0.00,0.00
RUBIC	0.77	10	71345198	79287128	-	ADAMTS14,ADK,AGAP5,AIFM2,ANAPC16,ANXA7,AP3M1,ASCC1,BMS1P4,C10orf105,C10orf11,C10orf35,C10orf54,C10orf55,CAMK2G,CDH23,CHCHD1,CHST3,COL13A1,COMTD1,DDIT4,DNAJB12,DNAJC9,DUPD1,DUSP13,ECD,EIF4EBP2,FAM149B1,FUT11,GLUD1P3,H2AFY2,KAT6B,KCNMA1,LRRC20,MCU,MICU1,MIR4676,MIR606,MRPS16,MSS51,MYOZ1,NDST2,NODAL,NPFFR1,NUDT13,OIT3,P4HA1,PALD1,PCBD1,PLA2G12B,PLAU,PPA1,PPP3CB,PRF1,PSAP,RMRPP1,RN7SL518P,RNA5SP320,S…	0.24,0.61,0.00,0.73,0.75,0.84,0.69,0.67,0.00,0.00,0.42,0.00,0.57,0.24,0.93,0.64,0.61,0.71,0.61,0.42,0.90,0.64,0.53,0.00,0.34,0.69,0.75,0.00,0.34,0.00,0.71,0.81,0.86,0.42,0.64,0.67,0.00,0.00,0.53,0.24,0.34,0.48,0.88,0.34,0.34,0.24,0.75,0.53,0.67,0.34,0.99,0.81,0.86,0.96,0.89,0.00,0.00,0.00,0.42,0.73,0.71,0.79,0.64,0.00,0.00,0.00,0.61,0.00,0.34,0.00,0.42,0.81,0.42,0.94,0.87,0.24,0.34,0.00,0.00
RUBIC	3.02	10	80879742	80884206	-	ZMIZ1	0.82
RUBIC	3.79	10	88050596	88052304	-	GRID1	0.42
RUBIC	4.06	10	89588471	89612024	-	ATAD1,CFL1P1,RN7SL78P	0.64,0.00,0.00
GISTIC2	59.20	10	89617158	89755074	PTEN	KLLN,PTEN,SNORD74|ENSG00000200891.1	0.64,1.00,0.00
RUBIC	3.90	10	89643014	89657150	PTEN	PTEN	1.00
RUBIC	1.68	10	89737101	90137312	-	RNLS,SNORD74|ENSG00000200891.1	0.42,0.00
RUBIC	4.61	10	90587803	90597628	-	ANKRD22	0.24
RUBIC	1.31	10	94535989	96865220	-	CEP55,CYP26A1,CYP26C1,CYP2C18,CYP2C19,CYP2C8,CYP2C9,EXOC6,FFAR4,FRA10AC1,HELLS,LGI1,MYOF,NOC3L,PDE6C,PIPSL,PLCE1,RBP4,RNA5SP323,RNY4P26,SLC35G1,TBC1D12	0.86,0.87,0.42,0.67,0.97,0.93,0.97,0.53,0.53,0.34,0.81,0.88,0.80,0.61,0.24,0.42,0.92,0.92,0.00,0.00,0.34,0.24
RUBIC	1.55	10	97273066	97283900	-	SORBS1	0.85
RUBIC	3.08	10	135017319	135076596	-	ADAM8,KNDC1,MIR202,UTF1,VENTX	0.81,0.24,0.34,0.69,0.64
GISTIC2	18.00	10	135190263	135214343	-	MTG1,PAOX	0.57,0.34
RUBIC	17.07	10	135190358	135203456	-	PAOX	0.34
GISTIC2	2.59	11	1	6616814	-	ANO9,AP2A2,APBB1,ARFIP2,ART1,ART5,ASCL2,ATHL1,B4GALNT4,BET1L,BRSK2,C11orf21,C11orf35,C11orf40,C11orf42,C11orf89,CARS,CCKBR,CD151,CD81,CDHR5,CDKN1C,CEND1,CHID1,CHRNA10,CNGA4,CTSD,DEAF1,DNHD1,DRD4,DUSP8,EFCAB4A,EPS8L2,FAM160A2,FAM99A,FAM99B,H19,HBB,HBBP1,HBD,HBE1,HBG1,HBG2,HPX,HRAS,IFITM1,IFITM10,IFITM2,IFITM3,IFITM5,IGF2,INS,IRF7,KCNQ1,KCNQ1DN,KCNQ1OT1,LRRC56,LSP1|ENSG00000130592.9,MIR210,MIR210HG…	0.42,0.89,0.87,0.57,0.48,0.00,0.69,0.42,0.42,0.67,0.73,0.24,0.00,0.00,0.00,0.00,0.61,0.93,0.95,0.97,0.53,0.98,0.24,0.48,0.57,0.00,0.97,0.75,0.48,0.90,0.53,0.00,0.48,0.42,0.00,0.00,0.93,0.97,0.24,0.83,0.84,0.91,0.89,0.83,1.00,0.87,0.24,0.67,0.81,0.24,0.99,0.98,0.96,0.92,0.42,0.81,0.00,0.00,0.92,0.00,0.00,0.00,0.00,0.57,0.89,0.57,0.00,0.00,0.64,0.97,0.98,0.90,0.89,0.81,0.00,0.97,0.42,0.00,0.00,0.00…
RUBIC	0.95	11	456012	6540222	-	AP2A2,APBB1,ARFIP2,ART1,ART5,ASCL2,BRSK2,C11orf21,C11orf35,C11orf40,C11orf42,C11orf89,CARS,CCKBR,CD151,CD81,CDHR5,CDKN1C,CEND1,CHID1,CHRNA10,CNGA4,CTSD,DEAF1,DNHD1,DRD4,DUSP8,EFCAB4A,EPS8L2,FAM160A2,FAM99A,FAM99B,H19,HBB,HBBP1,HBD,HBE1,HBG1,HBG2,HPX,HRAS,IFITM10,IGF2,INS,IRF7,KCNQ1,KCNQ1DN,KCNQ1OT1,LRRC56,LSP1|ENSG00000130592.9,MIR210,MIR210HG,MIR4298,MIR4686,MIR4687,MIR483,MMP26,MOB2,MRGPRE,MRGP…	0.89,0.87,0.57,0.48,0.00,0.69,0.73,0.24,0.00,0.00,0.00,0.00,0.61,0.93,0.95,0.97,0.53,0.98,0.24,0.48,0.57,0.00,0.97,0.75,0.48,0.90,0.53,0.00,0.48,0.42,0.00,0.00,0.93,0.97,0.24,0.83,0.84,0.91,0.89,0.83,1.00,0.24,0.99,0.98,0.96,0.92,0.42,0.81,0.00,0.00,0.92,0.00,0.00,0.00,0.00,0.57,0.89,0.57,0.00,0.00,0.64,0.97,0.98,0.90,0.89,0.81,0.97,0.00,0.00,0.00,0.00,0.00,0.00,0.00,0.00,0.00,0.48,0.64,0.00,0.00…
RUBIC	2.24	11	8056748	8062963	-	TUB	0.71
RUBIC	8.87	11	16625711	16646088	-	C11orf58,SOX6	0.57,0.80
RUBIC	1.35	11	39454720	46729065	-	ACCS,ACCSL,ALKBH3,ALX4,AMBRA1,API5,ARHGAP1,ATG13,C11orf94,C11orf96,CD82,CHRM4,CHST1,CREB3L1,CRY2,DGKZ,EXT2,GYLTL1B,HARBI1,HNRNPKP3,HSD17B12,LRRC4C,MAPK8IP1,MDK,MIR4688,MIR670,PEX16,PHF21A,PRDM11,RN7SKP287,SLC35C1,SYT13,TP53I11,TSPAN18,TTC17,ZNF408	0.24,0.00,0.69,0.64,0.80,0.83,0.89,0.57,0.00,0.00,0.98,0.64,0.71,0.69,0.85,0.86,0.95,0.53,0.42,0.00,0.81,0.24,0.89,0.96,0.00,0.00,0.61,0.71,0.00,0.00,0.42,0.48,0.61,0.42,0.42,0.53
RUBIC	0.56	11	61909254	61917513	-	INCENP	0.92
RUBIC	0.61	11	68495118	68842595	-	CPT1A,IGHMBP2,MRGPRD,MRGPRF,MRPL21,MTL5,TPCN2	0.85,0.69,0.24,0.34,0.48,0.24,0.42
GISTIC2	0.76	11	78285273	81604120	-	MIR4300,MIR5579,MIR708,NARS2,TENM4	0.00,0.00,0.64,0.42,0.00
RUBIC	7.09	11	78519623	78531526	-	TENM4	0.00
RUBIC	2.34	11	99319147	99322082	-	CNTN5	0.42
RUBIC	0.61	11	128360193	128360601	-	ETS1	0.99
RUBIC	9.13	12	9088705	9091347	-	PHC1	0.78
RUBIC	0.83	12	15069072	15072529	-	ERP27	0.34
RUBIC	0.73	12	42579630	46435691	-	ADAMTS20,ANO6,ARID2,DBX2,IRAK4,NELL2,PLEKHA8P1,PPHLN1,PRICKLE1,PUS7L,RN7SL10P,RN7SL246P,RNA5SP361,SCAF11,SNORA74|ENSG00000252917.1,TMEM117,TWF1,YAF2,ZCRB1	0.00,0.61,0.81,0.00,0.92,0.42,0.00,0.79,0.78,0.24,0.00,0.00,0.00,0.73,0.00,0.24,0.73,0.64,0.53
GISTIC2	2.68	12	42982652	46578647	-	ADAMTS20,ANO6,ARID2,DBX2,IRAK4,NELL2,PLEKHA8P1,PRICKLE1,PUS7L,RN7SL246P,RNA5SP361,SCAF11,SLC38A1,TMEM117,TWF1	0.00,0.61,0.81,0.00,0.92,0.42,0.00,0.78,0.24,0.00,0.00,0.73,0.67,0.24,0.73
RUBIC	2.83	12	46575076	46580618	-	SLC38A1	0.67
RUBIC	0.44	12	54777806	57851595	-	ANKRD52,APOF,ATP5B,BAZ2A,BLOC1S1,CD63,CDK2,CNPY2,COQ10A,CS,DCD,DGKA,DNAJC14,ERBB3,ESYT1,GDF11,GLS2,GLYCAM1,GPR182,GTSF1,HBCBP,HSD17B6,IKZF4,IL23A,INHBC,INHBE,ITGA5,ITGA7,LACRT,LRP1,METTL7B,MIP,MIR1228,MMP19,MUCL1,MYL6,MYL6B,MYO1A,NAB2,NABP2,NACA,NCKAP1L,NDUFA4L2,NEUROD4,NXPH4,OR10A7,OR10P1,OR2AP1,OR6C1,OR6C2,OR6C3,OR6C4,OR6C6,OR6C65,OR6C68,OR6C70,OR6C74,OR6C75,OR6C76,OR9K2,ORMDL2,PA2G4,PAN2,PDE1B…	0.53,0.34,0.93,0.67,0.73,0.96,1.00,0.53,0.34,0.76,0.89,0.85,0.61,0.99,0.73,0.34,0.76,0.00,0.53,0.24,0.00,0.61,0.53,0.96,0.80,0.67,0.98,0.82,0.57,0.97,0.24,0.53,0.34,0.86,0.69,0.83,0.69,0.57,0.86,0.67,0.88,0.61,0.00,0.00,0.24,0.00,0.00,0.00,0.00,0.00,0.00,0.24,0.00,0.00,0.00,0.00,0.00,0.00,0.00,0.00,0.42,0.94,0.61,0.67,0.94,0.24,0.76,0.94,0.42,0.71,0.48,0.00,0.57,0.00,0.00,0.81,0.57,0.86,0.80,0.34…
RUBIC	2.33	12	57993490	58006345	-	ARHGEF25,DTX3,PIP4K2C	0.64,0.53,0.57
RUBIC	0.49	12	60482835	61535246	-	SNORA19|ENSG00000251822.1	0.00
GISTIC2	1.18	12	66458195	69082595	-	CAND1,DYRK2,GRIP1,HELB,IFNG,IL22,IL26,IRAK3,LLPH,MDM1,NUP107,RAP1B,RN7SKP166,RNA5SP362,SNORA70G,TMBIM4,snoU13|ENSG00000238528.1	0.92,0.78,0.86,0.53,1.00,0.94,0.67,0.86,0.34,0.42,0.89,0.90,0.00,0.00,0.00,0.57,0.00
RUBIC	0.98	12	67813897	68301869	-	DYRK2	0.78
RUBIC	1.14	12	68529569	68749484	-	IFNG,IL22,IL26,MDM1	1.00,0.94,0.67,0.42
RUBIC	0.75	12	69336810	70963619	-	BEST3,CCT2,CNOT2,CPM,CPSF6,FRS2,KCNMB4,LRRC10,LYZ,MYRFL,PTPRB,RAB3IP,RN7SL804P,YEATS4	0.24,0.92,0.71,0.76,0.87,0.90,0.24,0.24,0.87,0.00,0.76,0.57,0.00,0.86
RUBIC	0.47	12	128191931	128727781	-	LINC00507,LINC00508	0.00,0.00
GISTIC2	18.82	13	48875329	49064807	RB1	LINC00441,LPAR6,RB1,RCBTB2	0.00,0.69,1.00,0.69
RUBIC	0.99	13	48909201	48917439	RB1	RB1	1.00
RUBIC	5.51	13	51686166	51694092	-	LINC00371	0.00
RUBIC	2.09	13	54397024	54511179	-	LINC00558	0.00
RUBIC	4.86	13	99090837	99097546	-	FARP1	0.53
RUBIC	3.07	13	102307042	102308603	-	ITGBL1	0.42
RUBIC	2.71	13	114470541	114992150	-	GAS6,LINC00452,LINC00453,LINC00454,LINC00565,RASA3,TMEM255B	0.94,0.24,0.00,0.00,0.00,0.69,0.34
GISTIC2	10.86	14	33297556	34394000	-	AKAP6,EGLN3,NPAS3	0.48,0.94,0.57
RUBIC	13.51	14	33723416	33727927	-	NPAS3	0.57
RUBIC	0.50	14	38414817	39702329	-	CLEC14A,GEMIN2,LINC00639,MIA2,PNN,SEC23A,SSTR1,TRAPPC6B,TTC6	0.42,0.90,0.00,0.48,0.87,0.75,0.89,0.34,0.24
RUBIC	4.75	14	73719323	73721775	-	PAPLN	0.24
RUBIC	0.43	14	94323162	101541634	-	AK7,ASB2,ATG2B,BCL11B,BDKRB1,BDKRB2,BEGAIN,C14orf132,C14orf177,C14orf64,CCDC85C,CCNK,CLMN,CYP46A1,DDX24,DEGS2,DICER1,DKFZP434O1614,DLK1,EML1,EVL,FAM181A,GLRX5,GSC,GSKIP,HHIPL1,IFI27,IFI27L1,IFI27L2,LINC00341,LINC00521,LINC00523,LINC00617,LINC00618,MEG3,MEG8,MEG9,MIR1193,MIR1197,MIR127,MIR134,MIR136,MIR151B,MIR154,MIR2392,MIR299,MIR300,MIR3173,MIR323A,MIR323B,MIR337,MIR342,MIR345,MIR369,MIR370,MIR…	0.24,0.80,0.42,0.90,0.85,0.90,0.61,0.24,0.00,0.00,0.24,0.79,0.34,0.53,0.84,0.34,0.98,0.00,0.93,0.34,0.81,0.24,0.57,0.34,0.64,0.24,0.84,0.24,0.24,0.00,0.00,0.24,0.00,0.00,0.81,0.00,0.00,0.00,0.00,0.64,0.48,0.34,0.00,0.53,0.00,0.48,0.00,0.24,0.42,0.34,0.34,0.61,0.34,0.42,0.67,0.53,0.61,0.34,0.24,0.24,0.57,0.00,0.24,0.53,0.42,0.24,0.00,0.34,0.24,0.57,0.00,0.48,0.24,0.24,0.42,0.64,0.53,0.00,0.24,0.24…
RUBIC	0.91	15	35054603	40529130	-	ACTC1,ANP32AP1,AQR,BMF,BUB1B,C15orf41,C15orf53,C15orf54,CSNK1A1P1,DPH6,EIF2AK4,FAM98B,FSIP1,GPR176,MEIS2,MIR3942,MIR4510,PAK6,RASGRP1,SPRED1,SRP14,THBS1,TMCO5A,U3|ENSG00000212511.1,ZNF770,snoU13|ENSG00000238564.1	0.93,0.00,0.57,0.86,0.97,0.24,0.00,0.00,0.00,0.53,0.78,0.53,0.00,0.34,0.75,0.34,0.00,0.83,0.79,0.85,0.80,0.99,0.24,0.00,0.42,0.00
RUBIC	20.70	15	61407278	61411090	-	RORA	0.92
RUBIC	2.04	15	70357791	70363419	-	TLE3	0.81
RUBIC	0.60	15	73232225	79831383	-	ACSBG1,ADAMTS7,ANKRD34C,ANP32BP1,ARID3B,C15orf27,C15orf39,C15orf59,C15orf60,CCDC33,CD276,CHRNA3,CHRNA5,CHRNB4,CIB2,CLK3,COMMD4,COX5A,CPLX3,CRABP1,CSK,CSPG4,CTSH,CYP11A1,CYP1A1,CYP1A2,DNAJA4,DNM1P34,DNM1P35,EDC3,ETFA,FAM219B,FBXO22,GOLGA6A,GOLGA6C,GOLGA6D,HCN4,HMG20A,HYKK,IDH3A,IMP3,IREB2,ISL2,ISLR,ISLR2,KIAA1024,LINGO1,LMAN1L,LOXL1,MAN2C1,MIR1827,MIR184,MIR3713,MIR4313,MIR4513,MIR631,MORF4L1,MPI,…	0.24,0.42,0.00,0.00,0.61,0.00,0.53,0.00,0.00,0.42,0.90,0.96,0.96,0.90,0.53,0.69,0.53,0.57,0.34,0.83,0.98,0.91,0.84,0.95,1.00,0.98,0.53,0.00,0.00,0.64,0.69,0.34,0.73,0.42,0.00,0.00,0.24,0.67,0.75,0.67,0.61,0.84,0.34,0.00,0.00,0.00,0.48,0.53,0.80,0.80,0.00,0.64,0.00,0.00,0.00,0.34,0.89,0.57,0.92,0.86,0.53,0.67,0.00,0.67,0.99,0.24,0.93,0.76,0.79,0.87,0.78,0.00,0.00,0.00,0.00,0.00,0.00,0.00,0.00,0.42…
RUBIC	0.47	15	101296991	101884329	-	ALDH1A3,CHSY1,LRRK1,PCSK6,SNRPA1,VIMP	0.69,0.53,0.57,0.83,0.84,0.85
RUBIC	1.60	16	653333	772842	-	C16orf13,CCDC78,FAM173A,FAM195A,FBXL16,JMJD8,METRN,RAB40C,RHBDL1,RHOT2,STUB1,WDR24,WDR90,WFIKKN1	0.34,0.42,0.24,0.34,0.53,0.24,0.34,0.61,0.34,0.75,0.98,0.24,0.34,0.34
RUBIC	2.15	16	2324069	2330169	-	ABCA3,MIR4717	0.84,0.00
RUBIC	1.29	16	6548389	6549889	-	RBFOX1	0.73
RUBIC	8.96	16	12655483	12663377	-	SNX29	0.48
GISTIC2	2.13	16	20579968	27090703	-	ACSM1,ACSM2B,ACSM3,ANKS4B,AQP8,ARHGAP17,C16orf52,C16orf82,CACNG3,CDR2,CHP2,COG7,CRYM,DCTN5,DCUN1D3,DNAH3,EARS2,EEF2K,ERI2,ERN2,GGA2,HS3ST2,HS3ST4,IGSF6,LCMT1,LYRM1,METTL9,MIR548W,NDUFAB1,NPIPB3,NPIPB4,NPIPB5,OTOA,PALB2,PDZD9,PLK1,POLR3E,PRKCB,RBBP6,RN7SKP23,RN7SL245P,RN7SL557P,RNA5SP405,RRN3P1,RRN3P3,SCARNA6|ENSG00000252798.1,SCNN1B,SCNN1G,SDR42E2,SLC5A11,SMG1P1,SNORA1|ENSG00000201541.1,SNORA75|E…	0.34,0.24,0.34,0.00,0.67,0.57,0.24,0.00,0.24,0.79,0.57,0.67,0.57,0.53,0.42,0.00,0.48,0.87,0.24,0.53,0.84,0.42,0.00,0.24,0.61,0.42,0.42,0.00,0.48,0.34,0.00,0.00,0.24,0.96,0.24,0.99,0.57,0.98,0.86,0.00,0.00,0.00,0.00,0.24,0.24,0.00,0.73,0.71,0.00,0.34,0.24,0.00,0.00,0.48,0.48,0.83,0.48,0.78,0.34,0.00,0.00,0.42,0.00,0.00,0.00
RUBIC	1.82	16	20819718	26407559	-	ANKS4B,AQP8,ARHGAP17,C16orf52,CACNG3,CDR2,CHP2,COG7,CRYM,DCTN5,DCUN1D3,DNAH3,EARS2,EEF2K,ERI2,ERN2,GGA2,HS3ST2,HS3ST4,IGSF6,LCMT1,LYRM1,METTL9,MIR548W,NDUFAB1,NPIPB3,NPIPB4,NPIPB5,OTOA,PALB2,PDZD9,PLK1,POLR3E,PRKCB,RBBP6,RN7SKP23,RN7SL245P,RN7SL557P,RNA5SP405,RRN3P1,RRN3P3,SCARNA6|ENSG00000252798.1,SCNN1B,SCNN1G,SDR42E2,SLC5A11,SMG1P1,SNORA1|ENSG00000201541.1,SNORA75|ENSG00000212593.1,TMEM159,TNR…	0.00,0.67,0.57,0.24,0.24,0.79,0.57,0.67,0.57,0.53,0.42,0.00,0.48,0.87,0.24,0.53,0.84,0.42,0.00,0.24,0.61,0.42,0.42,0.00,0.48,0.34,0.00,0.00,0.24,0.96,0.24,0.99,0.57,0.98,0.86,0.00,0.00,0.00,0.00,0.24,0.24,0.00,0.73,0.71,0.00,0.34,0.24,0.00,0.00,0.48,0.83,0.48,0.78,0.34,0.00,0.00,0.42,0.00,0.00,0.00
RUBIC	0.41	16	50239377	51997540	-	ADCY7,BRD7,CYLD,HNRNPA1P48,NKD1,NOD2,PAPD5,RN7SKP142,RNA5SP426,SALL1,SNORD112|ENSG00000252077.1,SNX20,snoU13|ENSG00000238544.1	0.67,0.89,0.97,0.00,0.64,0.99,0.48,0.00,0.00,0.73,0.00,0.53,0.00
RUBIC	3.91	16	65462287	65463755	-	LINC00922	0.00
RUBIC	0.49	16	74907324	79750030	-	ADAMTS18,ADAT1,BCAR1,CFDP1,CHST5,CHST6,CLEC3A,CNTNAP4,CTRB1,CTRB2,GABARAPL2,KARS,LDHD,MAF,MIR4719,MON1B,NUDT7,PIH1,RN7SKP233,RN7SL520P,RNA5SP430,RNA5SP431,SNORA76|ENSG00000252122.1,SNORD33|ENSG00000252022.1,SYCE1L,TERF2IP,TMEM170A,TMEM231,VAT1L,WDR59,WWOX,ZFP1,ZNRF1	0.64,0.42,0.98,0.53,0.53,0.61,0.34,0.48,0.24,0.00,0.82,0.87,0.42,0.94,0.00,0.24,0.42,0.00,0.00,0.00,0.00,0.00,0.00,0.00,0.00,0.92,0.34,0.42,0.00,0.48,0.98,0.64,0.53
RUBIC	0.84	16	83961769	83989994	-	OSGIN1	0.71
GISTIC2	1.55	17	3851656	4048080	-	ATP2A3,CYB5D2,RNA5SP434,ZZEF1,snoU13|ENSG00000238807.1	0.82,0.24,0.00,0.42,0.00
RUBIC	32.98	17	4004321	4008021	-	ZZEF1	0.42
GISTIC2	4.81	17	7528230	7591760	TP53	ATP1B2,SAT2,SHBG,TP53,WRAP53	0.78,0.73,0.97,1.00,0.84
RUBIC	1.74	17	7542659	7584053	TP53	ATP1B2,TP53	0.78,1.00
RUBIC	1.95	17	9754964	9767381	-	GLP2R	0.57
RUBIC	2.50	17	9799440	9807080	-	RCVRN	0.76
RUBIC	3.97	17	12771381	12781177	-	ARHGAP44	0.42
RUBIC	6.18	17	29187109	29682462	-	ADAP2,ATAD5,EVI2A,EVI2B,MIR4733,NF1,OMG,RN7SL138P,RNF135,TEFM	0.57,0.80,0.69,0.64,0.00,0.99,0.57,0.00,0.67,0.48
GISTIC2	5.33	17	29326736	29722618	-	EVI2A,EVI2B,MIR4733,NF1,OMG,RAB11FIP4,RNF135	0.69,0.64,0.00,0.99,0.57,0.73,0.67
RUBIC	1.00	17	31445818	31448728	-	ASIC2	0.57
RUBIC	1.52	17	41837182	41846582	-	DUSP3	0.81
RUBIC	8.26	17	46257047	46260674	-	SKAP1	0.83
RUBIC	5.57	17	47278643	47283085	-	GNGT2	0.34
RUBIC	1.45	18	326691	8468748	-	ADCYAP1,ARHGAP28,C18orf42,C18orf56,CBX3P2,CETN1,CLUL1,COLEC12,DLGAP1,EMILIN2,ENOSF1,EPB41L3,L3MBTL4,LAMA1,LINC00470,LINC00526,LINC00667,LINC00668,LPIN2,LRRC30,METTL4,MIR3976,MYL12A,MYL12B,MYOM1,NDC80,PTPRM,RN7SKP146,RN7SKP72,RN7SL282P,RN7SL39P,RN7SL537P,RN7SL723P,RPL6P27,SMCHD1,SNORA48|ENSG00000212626.1,SNORA70|ENSG00000252258.1,SNORD112|ENSG00000252572.1,TGIF1,TMEM200C,TYMS,U3|ENSG00000199856.1,…	0.89,0.24,0.00,0.00,0.00,0.64,0.00,0.34,0.53,0.48,0.57,0.91,0.34,0.87,0.00,0.00,0.00,0.00,0.53,0.00,0.24,0.00,0.73,0.80,0.34,0.94,0.79,0.00,0.00,0.00,0.00,0.00,0.00,0.00,0.79,0.00,0.00,0.00,0.89,0.00,0.99,0.00,0.96,0.75,0.00,0.00,0.00,0.00,0.00,0.00
RUBIC	0.85	18	67159882	73688825	-	C18orf63,CBLN2,CD226,CNDP1,CNDP2,CYB5A,DOK6,FAM69C,FBXO15,GTSCR1,LINC00909,MIR548AV,NETO1,RN7SL401P,RN7SL551P,RN7SL795P,RNA5SP460,RTTN,SMIM21,SOCS6,TIMM21,TSHZ1,ZADH2,ZNF407	0.00,0.42,0.90,0.34,0.53,0.78,0.48,0.00,0.42,0.00,0.00,0.00,0.24,0.00,0.00,0.00,0.00,0.48,0.00,0.83,0.53,0.48,0.42,0.34
GISTIC2	2.88	18	67995567	74327801	-	C18orf63,CBLN2,CNDP1,CNDP2,CYB5A,FAM69C,FBXO15,GTSCR1,LINC00683,LINC00908,LINC00909,MIR548AV,NETO1,RN7SL401P,RN7SL551P,RN7SL795P,RNA5SP460,SMIM21,SOCS6,TIMM21,TSHZ1,ZADH2,ZNF407,ZNF516	0.00,0.42,0.34,0.53,0.78,0.00,0.42,0.00,0.00,0.00,0.00,0.00,0.24,0.00,0.00,0.00,0.00,0.00,0.83,0.53,0.48,0.42,0.34,0.61
RUBIC	1.82	18	74720011	74720384	-	MBP	0.93
RUBIC	13.62	19	48737449	48738283	-	CARD8,ZNF114	0.92,0.00
GISTIC2	14.79	19	51485195	51915080	-	CD33,CLDND2,CTU1,ETFB,IGLON5,KLK10,KLK11,KLK12,KLK13,KLK14,KLK7,KLK8,KLK9,LIM2,NKG7,SIGLEC10,SIGLEC17P,SIGLEC22P,SIGLEC7,SIGLEC9,SIGLECL1,VSIG10L	0.89,0.00,0.53,0.53,0.00,0.91,0.86,0.78,0.82,0.83,0.90,0.81,0.57,0.24,0.24,0.24,0.00,0.00,0.67,0.75,0.00,0.00
RUBIC	0.38	19	51583728	51601490	-	CTU1,KLK14	0.53,0.83
RUBIC	4.92	21	19432147	19437353	-	CHODL	0.53
RUBIC	1.13	21	21137859	24480751	-	LINC00308,LINC00317,LINC00320,NCAM2,RN7SKP147,RN7SL609P	0.00,0.00,0.00,0.53,0.00,0.00
RUBIC	0.99	21	36336023	36337654	-	RUNX1	1.00
RUBIC	11.06	21	42517222	42520646	-	LINC00323	0.00
RUBIC	8.42	21	46260097	46270018	-	PTTG1IP	0.81
RUBIC	1.80	22	32006408	32019338	-	PISD,SFI1	0.57,0.64
RUBIC	3.57	22	34210070	34212201	-	LARGE	0.73
RUBIC	5.93	22	46676296	46687091	-	TTC38	0.24
GISTIC2	10.94	22	48668761	51304566	-	ACR,ADM2,ALG12,ARSA,BRD1,C22orf34,CHKB,CPT1B,CRELD2,DENND6B,FAM19A5,HDAC10,IL17REL,KLHDC7B,LMF2,MAPK11,MAPK12,MAPK8IP2,MIOX,MIR3201,MIR3667,MIR4535,MLC1,MOV10L1,NCAPH2,ODF3B,PANX2,PIM3,PLXNB2,PPP6R2,RABL2B,RN7SKP252,RN7SL500P,SBF1,SCO2,SHANK3,SYCE3,TRABD,TTLL8,TUBGCP6,TYMP,ZBED4	0.53,0.61,0.42,0.69,0.67,0.00,0.73,0.64,0.24,0.00,0.24,0.73,0.00,0.24,0.42,0.91,0.90,0.57,0.00,0.00,0.00,0.00,0.89,0.00,0.48,0.42,0.42,0.84,0.71,0.64,0.34,0.00,0.00,0.64,0.84,0.61,0.24,0.34,0.00,0.69,0.97,0.53
GISTIC2	1.48	X	11792056	12637668	-	7SK|ENSG00000271814.1,FRMPD4,MSL3	0.00,0.24,0.64
RUBIC	45.72	X	12175845	12176019	-	FRMPD4	0.24
RUBIC	35.30	X	110359410	110361790	-	PAK3	0.86
