# Supplementary material for: RUBIC identifies driver genes by detecting recurrent DNA copy number breaks
Source: Nat Commun. 2016 Jul 11;7:12159. doi: 10.1038/ncomms12159 (PMC4942583; doi:10.1038/ncomms12159)
Supplement: Supplementary Data 6 — Recurrent Amplifications, Colon Adenocarcinoma (COAD), SNP6 profiles, RUBIC and GISTIC2 [file ncomms12159-s7.xlsx]

## Sheet: Supplemental_file_4_recurrAmps_
Supplementary Data 6: Recurrent Amplifications; Colon Adenocarcinoma (COAD); SNP6 profiles; RUBIC and GISTIC2
Recurrent Amplifications
Colon Adenocarcinoma (COAD)
SNP6 profiles
RUBIC and GISTIC2
Method	Negative log10 q-value	Chr	Start	End	Bona fide (BRCA)	Genes (All)	Citation scores (higher = more cited)
GISTIC2	0.96	2	199627908	199644614	-	-	-
GISTIC2	6.39	5	114756122	114759166	-	-	-
GISTIC2	2.43	6	40092319	44407505	-	AARS2,ABCC10,ADCY10P1,APOBEC2,BYSL,C6orf132,C6orf223,C6orf226,CAPN11,CCND3,CDC5L,CNPY3,CRIP3,CUL7,CUL9,DLK2,DNPH1,FOXP4,FRS3,GLTSCR1L,GNMT,GTPBP2,GUCA1A,GUCA1B,HSP90AB1,KLC4,KLHDC3,LINC00951,LRFN2,LRRC73,MAD2L1BP,MDFI,MEA1,MED20,MIR4641,MIR4642,MIR4647,MRPL14,MRPL2,MRPS10,MRPS18A,NCR2,NFKBIE,NFYA,OARD1,PEX6,PGC,POLH,POLR1C,PPP2R5D,PRICKLE4,PRPH2,PTCRA,PTK7,RN7SL403P,RNA5SP207,RPL7L1,RRP36,RSPH9,S…	0.64,0.83,0.00,0.42,0.81,0.00,0.24,0.00,0.00,0.97,0.93,0.24,0.24,0.89,0.78,0.24,0.67,0.67,0.71,0.42,0.82,0.42,0.42,0.24,0.97,0.48,0.53,0.24,0.48,0.24,0.79,0.67,0.48,0.79,0.00,0.00,0.00,0.53,0.53,0.61,0.42,0.82,0.86,0.94,0.48,0.48,0.87,0.97,0.81,0.87,0.53,0.48,0.48,0.85,0.00,0.00,0.48,0.57,0.42,0.00,0.42,0.94,0.64,0.00,0.24,0.97,0.78,0.34,0.24,0.00,0.84,0.53,0.24,0.48,0.48,0.87,0.79,0.67,0.48,0.00…
RUBIC	4.17	6	40092331	44353076	-	AARS2,ABCC10,ADCY10P1,APOBEC2,BYSL,C6orf132,C6orf223,C6orf226,CAPN11,CCND3,CNPY3,CRIP3,CUL7,CUL9,DLK2,DNPH1,FOXP4,FRS3,GLTSCR1L,GNMT,GTPBP2,GUCA1A,GUCA1B,HSP90AB1,KLC4,KLHDC3,LINC00951,LRFN2,LRRC73,MAD2L1BP,MDFI,MEA1,MED20,MIR4641,MIR4647,MRPL14,MRPL2,MRPS10,MRPS18A,NCR2,NFKBIE,NFYA,OARD1,PEX6,PGC,POLH,POLR1C,PPP2R5D,PRICKLE4,PRPH2,PTCRA,PTK7,RN7SL403P,RNA5SP207,RPL7L1,RRP36,RSPH9,SCARNA15|ENSG00…	0.64,0.83,0.00,0.42,0.81,0.00,0.24,0.00,0.00,0.97,0.24,0.24,0.89,0.78,0.24,0.67,0.67,0.71,0.42,0.82,0.42,0.42,0.24,0.97,0.48,0.53,0.24,0.48,0.24,0.79,0.67,0.48,0.79,0.00,0.00,0.53,0.53,0.61,0.42,0.82,0.86,0.94,0.48,0.48,0.87,0.97,0.81,0.87,0.53,0.48,0.48,0.85,0.00,0.00,0.48,0.57,0.42,0.00,0.42,0.94,0.64,0.00,0.24,0.97,0.78,0.34,0.24,0.00,0.84,0.53,0.24,0.48,0.48,0.87,0.79,0.67,0.48,0.00,0.24,0.76…
RUBIC	5.72	8	35257445	35632540	-	UNC5D	0.42
RUBIC	2.67	8	38144202	38254058	-	LETM2,WHSC1L1	0.24,0.75
GISTIC2	9.11	8	38170522	38237581	-	WHSC1L1	0.75
GISTIC2	4.75	8	41614677	42365372	-	ANK1,AP3M2,DKK4,IKBKB,KAT6A,PLAT,POLB,RN7SL149P,SLC20A2,SNORD112|ENSG00000238966.1,VDAC3,snoU13|ENSG00000238714.1	0.81,0.48,0.75,0.99,0.90,0.95,0.97,0.00,0.75,0.00,0.82,0.00
RUBIC	63.33	8	70208317	70953927	-	RN7SKP29,RN7SL675P,RNA5SP270,SLCO5A1,SULF1	0.00,0.00,0.00,0.42,0.93
RUBIC	1.15	8	128133076	129022893	MYC	CASC8,CCAT1,MIR1205,MYC,POU5F1B,PVT1,TMEM75	0.48,0.42,0.00,1.00,0.73,0.81,0.00
GISTIC2	19.11	8	128389850	128754688	MYC	CASC8,MYC,POU5F1B	0.48,1.00,0.73
RUBIC	72.00	11	2141586	2255541	-	IGF2,INS,MIR4686,MIR483,TH	0.99,0.98,0.00,0.57,0.93
GISTIC2	9.13	11	2141587	2244703	-	IGF2,INS,MIR4686,MIR483,TH	0.99,0.98,0.00,0.57,0.93
GISTIC2	7.66	12	2055585	4699385	-	C12orf4,C12orf5,CACNA1C,CBX3P4,CCND2,DCP1B,DYRK4,EFCAB4B,FGF23,FGF6,FKBP4,FOXM1,ITFG2,NRIP2,PARP11,PRMT8,RAD51AP1,RHNO1,TEAD4,TSPAN9,TULP3	0.34,0.00,0.80,0.00,0.97,0.69,0.48,0.00,0.91,0.76,0.92,0.98,0.24,0.34,0.42,0.69,0.69,0.61,0.69,0.57,0.57
RUBIC	3.57	12	2281925	4699232	-	C12orf4,C12orf5,CACNA1C,CBX3P4,CCND2,DYRK4,EFCAB4B,FGF23,FGF6,FKBP4,FOXM1,ITFG2,NRIP2,PARP11,PRMT8,RAD51AP1,RHNO1,TEAD4,TSPAN9,TULP3	0.34,0.00,0.80,0.00,0.97,0.48,0.00,0.91,0.76,0.92,0.98,0.24,0.34,0.42,0.69,0.69,0.61,0.69,0.57,0.57
RUBIC	1.18	12	24837257	33521107	KRAS	AMN1,ARNTL2,ASUN,BCAT1,BHLHE41,BICD1,C12orf71,C12orf77,CAPRIN2,CASC1,CCDC91,DDX11,DENND5B,DNM1L,ERGIC2,FAM60A,FAR2,FGD4,FGFR1OP2,H3F3C,IFLTD1,IPO8,ITPR2,KIAA1551,KLHL42,KRAS,LINC00941,LRMP,LYRM5,MANSC4,MED21,METTL20,MRPS35,OVCH1,PKP2,PPFIBP1,PTHLH,RASSF8,REP15,RN7SKP15,RN7SKP262,RN7SL38P,RNA5SP354,RNA5SP355,RNA5SP356,SMCO2,SNORA25|ENSG00000252204.1,SNORA75|ENSG00000212533.1,SNORD112|ENSG000002518…	0.00,0.53,0.71,0.73,0.79,0.69,0.00,0.00,0.24,0.53,0.53,0.76,0.24,0.94,0.67,0.64,0.34,0.64,0.71,0.64,0.00,0.73,0.73,0.42,0.57,1.00,0.00,0.61,0.24,0.00,0.89,0.00,0.57,0.00,0.93,0.69,0.97,0.61,0.24,0.00,0.00,0.00,0.00,0.00,0.00,0.00,0.00,0.00,0.00,0.81,0.76,0.00,0.57,0.34,0.00,0.00,0.48,0.00,0.00
RUBIC	6.51	13	27272502	28769476	-	ATP5EP2,CDX2,FLT3,GPR12,GSX1,GTF3A,LINC00543,LNX2,MTIF3,PAN3,PDX1,POLR1D,RASL11A,RN7SL272P,RNY1P1,RPL21,SNORA27|ENSG00000207051.1,SNORD102,URAD,USP12	0.00,0.99,1.00,0.34,0.24,0.69,0.00,0.69,0.57,0.69,0.95,0.69,0.34,0.00,0.00,0.79,0.00,0.00,0.00,0.67
GISTIC2	19.53	13	27521847	27533641	-	-	-
RUBIC	1.98	13	48329236	55062828	-	ALG11,ARL11,ATP7B,CAB39L,CCDC70,CDADC1,CKAP2,CYSLTR2,DHRS12,DLEU1,DLEU2,DLEU7,EBPL,FAM124A,FNDC3A,GUCY1B2,HNRNPA1L2,INTS6,ITM2B,KCNRG,KPNA3,LECT1,LINC00345,LINC00371,LINC00441,LINC00444,LINC00458,LINC00462,LINC00558,LINC00562,LPAR6,MED4,MIR3613,MIR4703,MIR5693,MIR759,MLNR,NEK3,NEK5,NUDT15,OLFM4,PCDH8,PHF11,RB1,RCBTB1,RCBTB2,RN7SL320P,RN7SL413P,RN7SL618P,RNA5SP28,RNA5SP29,RNASEH2B,RNY1P6,RNY3P2,RN…	0.00,0.81,0.93,0.61,0.34,0.24,0.83,0.69,0.24,0.57,0.73,0.57,0.24,0.24,0.53,0.24,0.61,0.78,0.84,0.61,0.91,0.79,0.00,0.00,0.00,0.00,0.00,0.00,0.00,0.00,0.69,0.89,0.00,0.00,0.00,0.00,0.42,0.64,0.34,0.42,0.83,0.64,0.57,1.00,0.67,0.69,0.00,0.00,0.00,0.00,0.00,0.48,0.00,0.00,0.00,0.00,0.00,0.00,0.24,0.57,0.67,0.67,0.86,0.57,0.80,0.34,0.67,0.42
RUBIC	8.03	13	73587757	74008197	-	KLF5,LINC00393,PIBF1,RNY1P8	0.96,0.00,0.73,0.00
GISTIC2	7.01	13	73599695	74055302	-	KLF5,LINC00393,RNY1P8	0.96,0.00,0.00
RUBIC	1.61	13	110036330	114992150	-	ADPRHL1,ANKRD10,ARHGEF7,ATP11A,ATP4B,C13orf35,CARKD,CARS2,COL4A1,COL4A2,CUL4A,DCUN1D2,F10,F7,GAS6,GRK1,GRTP1,ING1,IRS2,LAMP1,LINC00346,LINC00354,LINC00403,LINC00404,LINC00452,LINC00453,LINC00454,LINC00565,LINC00567,LINC00676,MCF2L,PCID2,PROZ,RAB20,RASA3,RN7SKP10,RN7SL783P,SNORD44,SOX1,SPACA7,TEX29,TFDP1,TMCO3,TMEM255B,TUBGCP3,snoU13|ENSG00000238629.1	0.24,0.34,0.93,0.64,0.67,0.00,0.42,0.34,0.93,0.89,0.97,0.48,0.90,0.95,0.94,0.61,0.42,0.96,0.97,0.91,0.00,0.00,0.00,0.00,0.24,0.00,0.00,0.00,0.00,0.00,0.78,0.61,0.69,0.34,0.69,0.00,0.00,0.00,0.61,0.24,0.34,0.92,0.42,0.34,0.76,0.00
RUBIC	2.47	16	653333	5735074	-	ABCA17P,ABCA3,ADCY9,ALG1,AMDHD2,ANKS3,ATP6C,ATP6V0C,BAIAP3,BRICD5,C16orf13,C16orf59,C16orf71,C16orf89,C16orf90,C16orf91,C16orf96,C1QTNF8,CACNA1H,CASKIN1,CASP16,CCDC154,CCDC64B,CCDC78,CCNF,CDIP1,CEMP1,CHTF18,CLCN7,CLDN6,CLDN9,CLUAP1,CORO7,CRAMP1L,CREBBP,DNAJA3,DNASE1,DNASE1L2,E4F1,ECI1,EME2,FAHD1,FAM173A,FAM195A,FAM86A,FBXL16,FLYWCH1,FLYWCH2,GFER,GLIS2,GLYR1,GNG13,GNPTG,HAGH,HAGHL,HCFC1R1,HMOX2,HN…	0.00,0.84,0.67,0.61,0.34,0.34,0.00,0.69,0.42,0.00,0.34,0.34,0.00,0.34,0.00,0.24,0.00,0.00,0.81,0.48,0.00,0.24,0.00,0.42,0.69,0.42,0.34,0.76,0.80,0.85,0.69,0.57,0.57,0.00,1.00,0.92,0.79,0.42,0.81,0.57,0.34,0.57,0.24,0.34,0.00,0.53,0.48,0.34,0.87,0.42,0.64,0.34,0.69,0.78,0.34,0.34,0.71,0.57,0.24,0.57,0.81,0.94,0.24,0.69,0.42,0.00,0.53,0.82,0.97,0.34,0.34,0.78,0.00,0.34,0.00,0.24,0.00,0.00,0.00,0.00…
GISTIC2	1.20	16	30641164	30720446	-	FBRS,PRR14,SRCAP	0.48,0.53,0.84
RUBIC	3.49	16	30783472	31003338	-	BCL7C,CTF1,FBXL19,HSD3B7,MIR4519,MIR762,ORAI3,RNF40,SETD1A,STX1B,ZNF629	0.69,0.81,0.34,0.42,0.00,0.00,0.78,0.81,0.84,0.42,0.34
GISTIC2	0.67	16	51079810	53017796	-	C16orf97,CASC16,HNRNPA1P48,LINC00919,RN7SKP142,SALL1,TOX3	0.00,0.79,0.00,0.00,0.00,0.73,0.90
GISTIC2	0.91	17	21124724	21305391	-	C17orf103,KCNJ12,MAP2K3,RN7SL426P	0.00,0.48,0.91,0.00
RUBIC	5.16	17	25274376	27723265	-	ALDOC,CRYBA1,DHRS13,ERAL1,FAM222B,FLOT2,FOXN1,IFT20,KIAA0100,KRT18P55,KSR1,LGALS9,LYRM9,MIR4522,MIR4523,MIR4723,MIR4732,MYO18A,NEK8,NLK,NOS2,NUFIP2,PHF12,PIGS,PIPOX,POLDIP2,PPY2,PROCA1,PYY2,RAB34,RN7SL576P,RPL23A,SARM1,SCARNA20|ENSG00000251818.1,SDF2,SEBOX,SEZ6,SGK494,SLC13A2,SLC46A1,SNORA70|ENSG00000202389.1,SNORD42A,SNORD42B,SNORD4A,SNORD4B,SPAG5,SUPT6H,TAOK1,TBC1D3P5,TIAF1,TLCD1,TMEM199,TMEM97…	0.69,0.53,0.34,0.64,0.42,0.89,0.53,0.42,0.53,0.00,0.88,0.89,0.00,0.00,0.00,0.00,0.00,0.78,0.64,0.89,0.99,0.71,0.69,0.67,0.24,0.73,0.00,0.24,0.00,0.79,0.00,0.87,0.69,0.00,0.42,0.00,0.00,0.34,0.00,0.90,0.00,0.00,0.00,0.00,0.00,0.81,0.79,0.81,0.00,0.61,0.00,0.24,0.73,0.85,0.91,0.69,0.94,0.00,0.78
GISTIC2	13.35	17	37837542	38021723	ERBB2,GRB7	ERBB2,GRB7,IKZF3,MIEN1,MIR4728,PGAP3	1.00,0.93,0.86,0.73,0.00,0.57
RUBIC	13.14	17	37839409	38040712	ERBB2,GRB7	ERBB2,GRB7,IKZF3,MIEN1,MIR4728,PGAP3,ZPBP2	1.00,0.93,0.86,0.73,0.00,0.57,0.57
GISTIC2	0.95	17	63179119	69202774	-	ABCA10,ABCA5,ABCA6,ABCA8,ABCA9,AMZ2,APOH,ARSG,AXIN2,BPTF,C17orf58,CACNG1,CACNG4,CACNG5,CEP112,FAM20A,HELZ,KCNJ16,KCNJ2,KPNA2,LINC00674,LRRC37A16P,MAP2K6,MIR4524B,MIR548D2,MIR634,MIR635,NOL11,PITPNC1,PRKAR1A,PRKCA,PSMD12,RGS9,RN7SL622P,RN7SL735P,RN7SL756P,RNA5SP444,RNA5SP445,RNA5SP446,RNA5SP447,SLC16A6,SNORA38B,SNORA40|ENSG00000252352.1,SNORA8|ENSG00000207410.1,WIPI1,snoU13|ENSG00000238612.1	0.34,0.71,0.61,0.48,0.42,0.48,0.90,0.34,0.95,0.84,0.00,0.42,0.00,0.00,0.34,0.34,0.71,0.34,0.73,0.98,0.00,0.00,0.94,0.00,0.34,0.00,0.00,0.64,0.53,0.97,1.00,0.88,0.48,0.00,0.00,0.00,0.00,0.00,0.00,0.00,0.42,0.00,0.00,0.00,0.53,0.00
RUBIC	3.32	17	63391410	65975692	-	APOH,AXIN2,BPTF,CACNG1,CACNG4,CACNG5,CEP112,HELZ,MIR548D2,MIR634,NOL11,PITPNC1,PRKCA,PSMD12,RN7SL622P,RN7SL735P,RN7SL756P,RNA5SP444,RNA5SP445,RNA5SP446,RNA5SP447,SNORA38B,SNORA8|ENSG00000207410.1,snoU13|ENSG00000238612.1	0.90,0.95,0.84,0.42,0.00,0.00,0.34,0.71,0.34,0.00,0.64,0.53,1.00,0.88,0.00,0.00,0.00,0.00,0.00,0.00,0.00,0.00,0.00,0.00
GISTIC2	1.27	19	7300056	7398264	-	-	-
GISTIC2	2.13	19	32351550	33019554	-	DPY19L3,RNA5SP472,ZNF507	0.24,0.00,0.24
RUBIC	2.94	20	9059791	10428776	-	ANKEF1,LAMP5,MKKS,PAK7,PLCB4,SLX4IP,SNAP25	0.24,0.24,0.61,0.79,0.67,0.48,0.91
GISTIC2	1.38	20	19045837	20680922	-	C20orf26,CRNKL1,INSM1,NAA20,RALGAPA2,RIN2,RN7SL690P,SLC24A3	0.00,0.42,0.75,0.61,0.48,0.57,0.00,0.00
RUBIC	6.80	20	25187575	25506582	-	ABHD12,ENTPD6,GINS1,NINL,PYGB	0.34,0.42,0.69,0.79,0.79
GISTIC2	20.95	20	26196264	30582729	-	BCL2L1,COX4I2,DEFB115,DEFB116,DEFB118,DEFB119,DEFB121,DEFB122,DEFB123,DEFB124,DUSP15,FOXS1,FRG1B,HM13,ID1,LINC00028,MIR3193,MIR663A,MYLK2,PDRG1,REM1,RNA5SP480,SNORA40|ENSG00000212134.1,TPX2,TTLL9,XKR7	1.00,0.64,0.00,0.00,0.48,0.53,0.24,0.00,0.24,0.00,0.42,0.24,0.00,0.80,0.98,0.00,0.00,0.57,0.75,0.61,0.24,0.00,0.00,0.94,0.24,0.00
RUBIC	0.99	20	29843973	35272778	-	AAR2,ACSS2,ACTL10,AHCY,ASIP,ASXL1,BCL2L1,BPIFA1,BPIFA2,BPIFA3,BPIFA4P,BPIFB1,BPIFB2,BPIFB3,BPIFB4,BPIFB6,C20orf112,C20orf144,C20orf173,C20orf203,C20orf24,CBFA2T2,CCM2L,CDK5RAP1,CEP250,CHMP4B,CNBD2,COMMD7,COX4I2,CPNE1,DEFB115,DEFB116,DEFB118,DEFB119,DEFB121,DEFB122,DEFB123,DEFB124,DLGAP4,DNMT3B,DUSP15,DYNLRB1,E2F1,EDEM2,EFCAB8,EIF2S2,EIF6,EPB41L1,ERGIC3,FAM83C,FER1L4,FOXS1,GDF5,GDF5OS,GGT7,GSS,HCK…	0.53,0.53,0.00,0.87,0.81,0.94,1.00,0.87,0.42,0.00,0.34,0.42,0.24,0.00,0.00,0.24,0.00,0.00,0.00,0.00,0.57,0.81,0.00,0.61,0.84,0.79,0.00,0.53,0.64,0.73,0.00,0.00,0.48,0.53,0.24,0.00,0.24,0.00,0.42,0.98,0.42,0.80,1.00,0.34,0.00,0.87,0.87,0.73,0.73,0.34,0.34,0.24,0.85,0.00,0.48,0.75,0.98,0.80,0.98,0.96,0.64,0.00,0.00,0.96,0.94,0.00,0.00,0.00,0.85,0.00,0.57,0.57,0.69,0.75,0.91,0.42,0.64,0.61,0.78,0.69…
RUBIC	7.76	20	35722830	38034463	-	ACTR5,ADIG,ARHGAP40,BLCAP,BPI,CTNNBL1,DHX35,FAM83D,GHRH,KIAA1755,LBP,LINC00489,MANBAL,MIR548O2,MROH8,NNAT,PPP1R16B,RALGAPB,RBL1,RN7SKP173,RN7SKP185,RN7SL116P,RN7SL194P,RN7SL237P,RN7SL680P,RPN2,RPRD1B,SLC32A1,SNHG11,SNHG17,SNORA60,SNORA71A,SNORA71B,SNORA71C,SNORA71D,SNORA71|ENSG00000201811.1,SRC,TGM2,TTI1,VSTM2L	0.69,0.24,0.00,0.69,0.80,0.79,0.53,0.53,0.88,0.00,0.89,0.00,0.24,0.00,0.34,0.73,0.34,0.57,0.96,0.00,0.00,0.00,0.00,0.00,0.00,0.85,0.53,0.24,0.24,0.24,0.00,0.00,0.00,0.00,0.00,0.00,1.00,0.98,0.57,0.00
RUBIC	2.79	20	39024986	40359519	-	CHD6,EMILIN3,LPIN3,MAFB,PLCG1,RN7SL615P,RNA5SP484,SNORA26|ENSG00000212224.1,SNORD112|ENSG00000252434.1,TOP1,ZHX3	0.64,0.24,0.24,0.89,0.99,0.00,0.00,0.00,0.00,0.98,0.48
GISTIC2	20.98	20	39751003	40360023	-	CHD6,EMILIN3,LPIN3,PLCG1,RN7SL615P,SNORA26|ENSG00000212224.1,TOP1,ZHX3	0.64,0.24,0.24,0.99,0.00,0.00,0.98,0.48
RUBIC	3.29	20	42423825	43390544	-	ADA,C20orf62,FITM2,GDAP1L1,HNF4A,JPH2,KCNK15,MIR3646,OSER1,PKIG,R3HDML,RIMS4,RN7SL443P,SERINC3,TOX2,TTPAL,WISP2	0.94,0.00,0.42,0.00,0.98,0.34,0.24,0.00,0.42,0.24,0.24,0.34,0.00,0.42,0.53,0.42,0.84
GISTIC2	3.25	20	51458068	59641966	AURKA,ZNF217	ANKRD60,APCDD1L,ATP5E,AURKA,BCAS1,BMP7,C20orf197,C20orf85,CASS4,CBLN4,CDH26,CSTF1,CTCFL,CTSZ,CYP24A1,DOK5,EDN3,FAM209A,FAM209B,FAM210B,FAM217B,GCNT7,GNAS,MC3R,MGC4294,MIR296,MIR298,MIR4325,MIR4532,MIR4533,MIR4756,MIR548AG2,MIR646,MTRNR2L3,NELFCD,NPEPL1,PCK1,PFDN4,PHACTR3,PMEPA1,PPP1R3D,PPP4R1L,RAB22A,RAE1,RBM38,RN7SKP184,RN7SL170P,RNA5SP487,RNU4ATAC7P,RTFDC1,SLMO2,SPO11,STX16,SYCP2,TFAP2C,TSHZ2,T…	0.00,0.34,0.61,0.99,0.57,0.96,0.00,0.24,0.42,0.53,0.24,0.84,0.90,0.73,0.95,0.53,0.78,0.00,0.00,0.42,0.24,0.00,0.98,0.69,0.00,0.67,0.24,0.00,0.00,0.00,0.00,0.00,0.00,0.34,0.84,0.00,0.79,0.64,0.61,0.75,0.34,0.42,0.53,0.89,0.76,0.00,0.00,0.00,0.00,0.42,0.00,0.48,0.78,0.00,0.91,0.48,0.88,0.00,0.82,0.75,0.88,0.34,0.00
