# Supplementary material for: RUBIC identifies driver genes by detecting recurrent DNA copy number breaks
Source: Nat Commun. 2016 Jul 11;7:12159. doi: 10.1038/ncomms12159 (PMC4942583; doi:10.1038/ncomms12159)
Supplement: Supplementary Data 7 — Recurrent Deletions, Colon Adenocarcinoma (COAD), SNP6 profiles, RUBIC and GISTIC2 [file ncomms12159-s8.xlsx]

## Sheet: Supplemental_file_9_recurrDels_
Supplementary Data 7: Recurrent Deletions; Colon Adenocarcinoma (COAD); SNP6 profiles; RUBIC and GISTIC2
Recurrent Deletions
Colon Adenocarcinoma (COAD)
SNP6 profiles
RUBIC and GISTIC2
Method	Negative log10 q-value	Chr	Start	End	Bona fide (BRCA)	Genes (All)	Citation scores (higher = more cited)
RUBIC	0.72	1	6651728	8355467	-	CAMTA1,DNAJC11,ERRFI1,KLHL21,PARK7,PER3,PHF13,RN7SL729P,THAP3,TNFRSF9,UTS2,VAMP3,snoU13|ENSG00000239166.1	0.71,0.61,0.90,0.61,0.99,0.84,0.34,0.00,0.48,0.96,0.67,0.83,0.00
RUBIC	2.61	1	26519964	27603561	-	AIM1L,ARID1A,C1orf172,CATSPER4,CD52,CEP85,DHDDS,FAM46B,GPATCH3,GPN2,HMGN2,LIN28A,MIR1976,NR0B2,NUDC,PIGV,RN7SL165P,RN7SL490P,RN7SL501P,RN7SL679P,RPS6KA1,SFN,SH3BGRL3,SLC9A1,TRNP1,UBXN11,WDTC1,ZDHHC18,ZNF683,snoU13|ENSG00000238316.1	0.42,0.95,0.00,0.24,0.87,0.57,0.48,0.42,0.24,0.24,0.84,0.93,0.00,0.94,0.86,0.48,0.00,0.00,0.00,0.00,0.97,0.98,0.67,0.94,0.00,0.48,0.64,0.34,0.24,0.00
GISTIC2	19.92	1	26527443	27650365	-	AIM1L,ARID1A,C1orf172,CATSPER4,CD52,CEP85,DHDDS,FAM46B,GPATCH3,GPN2,HMGN2,LIN28A,MIR1976,NR0B2,NUDC,PIGV,RN7SL165P,RN7SL490P,RN7SL501P,RN7SL679P,RPS6KA1,SFN,SH3BGRL3,SLC9A1,TMEM222,TRNP1,UBXN11,WDTC1,ZDHHC18,ZNF683,snoU13|ENSG00000238316.1	0.42,0.95,0.00,0.24,0.87,0.57,0.48,0.42,0.24,0.24,0.84,0.93,0.00,0.94,0.86,0.48,0.00,0.00,0.00,0.00,0.97,0.98,0.67,0.94,0.42,0.00,0.48,0.64,0.34,0.24,0.00
RUBIC	1.29	1	42628200	42637613	-	GUCA2A	0.61
RUBIC	1.68	1	49562279	49909140	-	AGBL4,snoU13|ENSG00000239144.1	0.34,0.00
GISTIC2	31.75	1	49615826	50514967	-	AGBL4,ELAVL4,snoU13|ENSG00000239144.1	0.34,0.90,0.00
RUBIC	2.54	1	71362472	71365965	-	PTGER3	0.82
RUBIC	1.13	1	97479005	104681348	-	AGL,AMY1A,AMY1B,AMY1C,AMY2A,AMY2B,CDC14A,COL11A1,DBT,DPH5,DPYD,EXTL2,FRRS1,GPR88,HIAT1,LPPR4,LPPR5,LRRC39,MIR137HG,MIR553,OLFM3,PALMD,RN7SKP285,RNPC3,RTCA,S1PR1,SASS6,SCARNA16|ENSG00000252765.1,SLC30A7,SLC35A3,SNX7,TRMT13,VCAM1,snoU13|ENSG00000238296.1	0.75,0.57,0.34,0.48,0.53,0.64,0.84,0.84,0.69,0.57,0.98,0.57,0.24,0.00,0.00,0.00,0.00,0.24,0.00,0.00,0.34,0.42,0.00,0.53,0.48,0.94,0.71,0.00,0.71,0.42,0.42,0.42,0.99,0.00
RUBIC	2.32	1	180748317	180755661	-	XPR1	0.67
RUBIC	5.31	1	236899042	236901818	-	ACTN2	0.85
GISTIC2	1.13	2	40835958	44066862	-	ABCG5,ABCG8,C2orf91,COX7A2L,DYNC2LI1,EML4,HAAO,HNRNPA1P57,KCNG3,MTA3,OXER1,PKDCC,PLEKHH2,RN7SKP66,SLC8A1,SNORD75|ENSG00000221300.1,THADA,ZFP36L2,snoZ247	0.81,0.83,0.00,0.57,0.34,0.89,0.64,0.00,0.24,0.87,0.34,0.42,0.34,0.00,0.81,0.00,0.85,0.64,0.00
RUBIC	1.96	3	2212318	7299331	-	ARL8B,BHLHE40,CNTN4,CRBN,EDEM1,EGOT,GRM7,IL5RA,ITPR1,LRRN1,MIR4790,RN7SL553P,SETMAR,SNORA43|ENSG00000253049.1,SUMF1,TRNT1,snoU13|ENSG00000239126.1	0.71,0.89,0.61,0.71,0.71,0.00,0.24,0.84,0.93,0.34,0.00,0.00,0.79,0.00,0.67,0.53,0.00
GISTIC2	30.20	3	59701447	61547330	-	FHIT,NPCDR1,PTPRG,U3|ENSG00000212211.1	0.99,0.00,0.82,0.00
RUBIC	3.23	3	61026351	61051511	-	FHIT	0.99
RUBIC	5.25	3	116443720	116445501	-	LSAMP	0.48
RUBIC	1.02	3	162968669	162979449	-	CT64	0.00
GISTIC2	21.51	3	174345545	175760559	-	MIR4789,NAALADL2,RN7SKP40,snoU13|ENSG00000271842.1	0.00,0.24,0.00,0.00
RUBIC	4.40	3	174804968	174836132	-	NAALADL2	0.24
RUBIC	1.29	4	66286928	66291257	-	EPHA5	0.75
GISTIC2	41.62	4	91271445	93240505	-	CCSER1,GRID2,RN7SKP248	0.24,0.42,0.00
RUBIC	8.38	4	91806586	91868576	-	CCSER1	0.24
RUBIC	0.61	4	117848839	120532401	-	C4orf3,CEP170P1,FABP2,METTL14,MYOZ2,NDST3,NT5C3AP1,PDE5A,PRSS12,SEC24D,SNHG8,SNORA11|ENSG00000221245.1,SYNPO2,TRAM1L1,USP53	0.34,0.00,0.94,0.24,0.42,0.42,0.00,0.79,0.24,0.53,0.24,0.00,0.75,0.42,0.42
RUBIC	0.85	4	134561909	139998368	-	CCRN4L,ELF2,LINC00498,LINC00499,LINC00500,LINC00613,LINC00616,PABPC4L,PCDH18,SLC7A11	0.00,0.80,0.00,0.00,0.00,0.00,0.00,0.42,0.53,0.82
GISTIC2	14.23	4	179280062	186507186	-	ACSL1,ANKRD37,C4orf47,CASP3,CCDC110,CCDC111,CDKN2AIP,CLDN22,CLDN24,DCTD,ENPP6,FAM92A1P2,HELT,ING2,IRF2,KIAA1430,LINC00290,LRP2BP,MIR1305,MIR3945,MIR4455,MLF1IP,PDLIM3,RN7SKP13,RN7SKP67,RN7SL28P,RNA5SP173,RWDD4,SLC25A4,SNORD65|ENSG00000212191.1,SNORD79,SNX25,SORBS2,STOX2,TENM3,TRAPPC11,U3|ENSG00000252048.1,UFSP2,WWC2,snoU13|ENSG00000238319.1,snoU13|ENSG00000238596.1,snoU13|ENSG00000239116.1	0.75,0.48,0.00,1.00,0.42,0.00,0.80,0.42,0.42,0.69,0.24,0.00,0.00,0.90,0.90,0.00,0.00,0.24,0.00,0.00,0.00,0.00,0.42,0.00,0.00,0.00,0.00,0.34,0.90,0.00,0.00,0.42,0.82,0.34,0.42,0.48,0.00,0.42,0.48,0.00,0.00,0.00
RUBIC	1.73	4	181501862	186473747	-	ACSL1,ANKRD37,C4orf47,CASP3,CCDC110,CCDC111,CDKN2AIP,CLDN22,CLDN24,DCTD,ENPP6,FAM92A1P2,HELT,ING2,IRF2,KIAA1430,LINC00290,LRP2BP,MIR1305,MIR3945,MIR4455,MLF1IP,PDLIM3,RN7SKP13,RN7SKP67,RN7SL28P,RWDD4,SLC25A4,SNORD79,SNX25,STOX2,TENM3,TRAPPC11,U3|ENSG00000252048.1,UFSP2,WWC2,snoU13|ENSG00000238319.1,snoU13|ENSG00000238596.1,snoU13|ENSG00000239116.1	0.75,0.48,0.00,1.00,0.42,0.00,0.80,0.42,0.42,0.69,0.24,0.00,0.00,0.90,0.90,0.00,0.00,0.24,0.00,0.00,0.00,0.00,0.42,0.00,0.00,0.00,0.34,0.90,0.00,0.42,0.34,0.42,0.48,0.00,0.42,0.48,0.00,0.00,0.00
GISTIC2	22.51	5	58998410	59780946	-	FKSG52,MIR582,PDE4D	0.00,0.34,0.88
RUBIC	3.24	5	59282315	59384945	-	PDE4D	0.88
RUBIC	1.13	5	66084222	68321551	-	7SK|ENSG00000249352.3,CD180,MAST4,PIK3R1,U8|ENSG00000212249.2	0.00,0.75,0.34,0.99,0.00
RUBIC	0.61	5	99563090	106702473	-	C5orf30,FAM174A,GIN1,LINC00491,LINC00492,MIR548P,NUDT12,PAM,PPIP5K2,RN7SKP62,RN7SKP68,RN7SL255P,RN7SL802P,RNA5SP188,RNA5SP189,SLCO4C1,SLCO6A1,SNORA31|ENSG00000252337.1,ST8SIA4	0.48,0.24,0.24,0.24,0.00,0.00,0.42,0.81,0.42,0.00,0.00,0.00,0.00,0.00,0.00,0.00,0.24,0.00,0.71
RUBIC	1.12	5	111509987	112462398	-	APC,DCP2,EPB41L4A,FLJ11235,MCC,REEP5,SRP19,ZRSR1	1.00,0.76,0.57,0.00,0.79,0.75,0.73,0.48
RUBIC	4.16	5	128294981	128307625	-	SLC27A6	0.61
RUBIC	2.82	5	177649986	177704592	-	COL23A1,PHYKPL	0.42,0.34
GISTIC2	17.27	6	1608837	2624052	-	C6orf195,FOXC1,GMDS	0.00,0.92,0.71
RUBIC	5.30	6	2051106	2079012	-	GMDS	0.71
GISTIC2	41.00	6	161693099	163153207	-	AGPAT4,PACRG,PARK2	0.48,0.57,0.98
RUBIC	5.71	6	162601227	162630699	-	PARK2	0.98
GISTIC2	4.74	7	110746146	111366370	-	DOCK4,IMMP2L,LRRN3,snoU13|ENSG00000238922.1	0.76,0.57,0.34,0.00
GISTIC2	4.85	8	1	4985851	-	ARHGEF10,CLN8,CSMD1,DLGAP2,ERICH1,FBXO25,KBTBD11,MIR596,MYOM2,OR4F21,RN7SL872P,RNA5SP251,RPL23AP53,SNORA70|ENSG00000206661.1,TDRP,ZNF596	0.57,0.53,0.85,0.57,0.42,0.61,0.34,0.24,0.53,0.00,0.00,0.00,0.00,0.00,0.42,0.00
RUBIC	5.15	8	3392555	3396378	-	CSMD1	0.85
GISTIC2	9.49	8	15092726	16722285	-	MSR1,RN7SL474P,SGCZ,TUSC3	0.93,0.00,0.24,0.83
RUBIC	1.04	8	15525960	15531313	-	TUSC3	0.83
GISTIC2	1.27	8	42883855	47750537	-	FNTA,HGSNAT,HOOK3,LINC00293,POTEA,RN7SKP41,SGK196,U3|ENSG00000201329.1	0.84,0.53,0.61,0.00,0.34,0.00,0.00,0.00
RUBIC	3.58	9	3282409	3287307	-	RFX3	0.53
RUBIC	4.34	9	4094806	4100078	-	GLIS3	0.61
GISTIC2	1.38	9	21410163	23690570	CDKN2A	C9orf53,CDKN2A,CDKN2B,DMRTA1,ELAVL2,IFNA1,IFNA8,IFNE,MIR31,MIR31HG,MTAP,RN7SL151P,SNORD39|ENSG00000264379.1	0.00,1.00,0.99,0.34,0.76,0.98,0.90,0.64,0.93,0.34,0.93,0.00,0.00
RUBIC	4.06	9	21543596	22307876	CDKN2A	C9orf53,CDKN2A,CDKN2B,MIR31HG,MTAP,RN7SL151P	0.00,1.00,0.99,0.34,0.93,0.00
RUBIC	3.51	9	27502077	27509221	-	MOB3B	0.69
RUBIC	0.58	9	98744721	99379581	-	CDC14B,ERCC6L2,HABP4,HSD17B3,LINC00092,SLC35D2,ZNF367	0.80,0.24,0.76,0.79,0.00,0.34,0.42
GISTIC2	0.85	10	1	5407870	-	ADARB2,AKR1C1,AKR1C2,AKR1C3,AKR1C4,AKR1C7P,AKR1CL1,AKR1E2,DIP2C,GTPBP4,IDI1,IDI2,KLF6,LARP4B,LINC00200,LINC00700,LINC00701,LINC00702,LINC00703,LINC00704,LINC00705,MIR5699,PFKP,PITRM1,PRR26,RN7SL754P,RNA5SP297,RNA5SP298,TUBB8,U8|ENSG00000238840.1,U8|ENSG00000239142.1,U8|ENSG00000239148.1,U8|ENSG00000251740.1,U8|ENSG00000251909.1,UCN3,WDR37,ZMYND11	0.61,0.90,0.87,0.96,0.73,0.00,0.00,0.42,0.34,0.82,0.64,0.34,0.97,0.69,0.00,0.00,0.00,0.00,0.00,0.00,0.00,0.00,0.85,0.57,0.00,0.00,0.00,0.00,0.76,0.00,0.00,0.00,0.00,0.00,0.53,0.00,0.82
RUBIC	1.55	10	412449	2652095	-	ADARB2,DIP2C,GTPBP4,IDI1,IDI2,LARP4B,LINC00200,LINC00700,LINC00701,MIR5699,PRR26,RN7SL754P,WDR37	0.61,0.34,0.82,0.64,0.34,0.69,0.00,0.00,0.00,0.00,0.00,0.00,0.00
RUBIC	5.82	10	19643199	19646107	-	C10orf112	0.00
GISTIC2	13.92	10	53057593	53461574	-	CSTF2T,MIR605,PRKG1	0.69,0.42,0.91
RUBIC	4.63	10	53857848	53861310	-	PRKG1	0.91
GISTIC2	8.54	10	89313008	90034038	PTEN	ATAD1,CFL1P1,KLLN,MINPP1,PAPSS2,PTEN,RN7SL78P,RNLS,SNORD74|ENSG00000200891.1	0.64,0.00,0.64,0.64,0.76,1.00,0.00,0.42,0.00
RUBIC	1.85	10	89474072	89872203	PTEN	ATAD1,CFL1P1,KLLN,PAPSS2,PTEN,RN7SL78P,SNORD74|ENSG00000200891.1	0.64,0.00,0.64,0.76,1.00,0.00,0.00
RUBIC	25.77	10	90184749	90194216	-	RNLS	0.42
RUBIC	3.36	10	114338252	114892468	-	MIR4295,TCF7L2,VTI1A	0.00,0.98,0.73
RUBIC	1.74	11	456012	630331	-	C11orf35,CDHR5,HRAS,IRF7,LRRC56,MIR210,MIR210HG,PHRF1,PTDSS2,RASSF7,RNH1,SCT	0.00,0.53,1.00,0.96,0.00,0.92,0.00,0.61,0.53,0.64,0.89,0.67
RUBIC	1.02	11	9869786	9872813	-	SBF2	0.53
RUBIC	1.22	12	9744633	15584196	-	APOLD1,ARHGDIB,ART4,ATF7IP,BCL2L14,C12orf36,C12orf60,CD69,CDKN1B,CLEC12A,CLEC12B,CLEC1A,CLEC1B,CLEC2A,CLEC2B,CLEC2D,CLEC7A,CLEC9A,CLECL1,CREBL2,DDX47,DUSP16,EIF2S3L,EMP1,ERP27,ETV6,GABARAPL1,GPR19,GPRC5A,GPRC5D,GRIN2B,GSG1,GUCY2C,H2AFJ,HEBP1,HIST4H4,HTR7P1,KIAA1467,KLRAP1,KLRB1,KLRC1,KLRC2,KLRC3,KLRC4,KLRD1,KLRF1,KLRF2,KLRK1,LOH12CR1,LOH12CR2,LRP6,MAGOHB,MANSC1,MGP,MIR613,MIR614,OLR1,PDE6H,PLBD1,…	0.34,0.92,0.34,0.84,0.78,0.00,0.00,0.88,1.00,0.42,0.24,0.24,0.73,0.42,0.53,0.57,0.88,0.57,0.42,0.57,0.84,0.71,0.00,0.78,0.34,0.98,0.81,0.57,0.80,0.34,0.92,0.34,0.86,0.76,0.34,0.96,0.00,0.00,0.57,0.79,0.86,0.64,0.00,0.73,0.86,0.48,0.00,0.98,0.00,0.24,0.95,0.53,0.24,0.73,0.34,0.00,0.91,0.00,0.24,0.00,0.42,0.24,0.00,0.00,0.24,0.34,0.82,0.64,0.00,0.00,0.00,0.00,0.00,0.00,0.00,0.00,0.00,0.73,0.00,0.24…
RUBIC	0.58	12	26839747	33521107	-	AMN1,ARNTL2,ASUN,BICD1,C12orf71,CAPRIN2,CCDC91,DDX11,DENND5B,DNM1L,ERGIC2,FAM60A,FAR2,FGD4,FGFR1OP2,H3F3C,IPO8,ITPR2,KIAA1551,KLHL42,LINC00941,MANSC4,MED21,METTL20,MRPS35,OVCH1,PKP2,PPFIBP1,PTHLH,REP15,RN7SKP15,RNA5SP355,RNA5SP356,SMCO2,SNORA25|ENSG00000252204.1,SNORA75|ENSG00000212533.1,SNORD112|ENSG00000251863.1,STK38L,STMN1P1,TM7SF3,TMTC1,TSPAN11,U3|ENSG00000253052.1,YARS2,snoU13|ENSG000002386…	0.00,0.53,0.71,0.69,0.00,0.24,0.53,0.76,0.24,0.94,0.67,0.64,0.34,0.64,0.71,0.64,0.73,0.73,0.42,0.57,0.00,0.00,0.89,0.00,0.57,0.00,0.93,0.69,0.97,0.24,0.00,0.00,0.00,0.00,0.00,0.00,0.00,0.76,0.00,0.57,0.34,0.00,0.00,0.48,0.00,0.00
RUBIC	2.14	12	62198271	62211858	-	FAM19A2	0.24
RUBIC	4.21	14	35058816	38931339	-	BAZ1A,BRMS1L,CFL2,CLEC14A,DPPA3P2,FAM177A1,FOXA1,INSM2,KIAA0391,LINC00517,LINC00609,MBIP,MIPOL1,MIR4503,NFKBIA,PAX9,PPP2R3C,PSMA6,PTCSC3,RALGAPA1,RN7SKP21,RN7SKP257,SFTA3,SLC25A21,SNORA31|ENSG00000253059.1,SNORA42|ENSG00000200385.1,SNX6,SRP54,SSTR1,TTC6,snoU13|ENSG00000238718.1	0.85,0.48,0.81,0.42,0.24,0.34,0.95,0.24,0.24,0.00,0.00,0.69,0.53,0.00,0.99,0.79,0.53,0.94,0.00,0.57,0.00,0.00,0.00,0.48,0.00,0.00,0.80,0.67,0.89,0.24,0.00
RUBIC	0.54	14	38939001	46308276	-	C14orf28,CTAGE5,FAM179B,FANCM,FBXO33,FKBP3,FSCB,GEMIN2,KLHL28,LINC00639,LRFN5,MIA2,MIS18BP1,PNN,PRPF39,SEC23A,SNORA31|ENSG00000251858.1,SNORD127,SNORD58,TRAPPC6B,snoU13|ENSG00000238501.1	0.42,0.73,0.24,0.89,0.24,0.73,0.00,0.90,0.24,0.00,0.34,0.48,0.67,0.87,0.48,0.75,0.00,0.00,0.00,0.34,0.00
RUBIC	2.26	14	57066167	57069275	-	TMEM260	0.00
RUBIC	0.83	15	23682708	26641278	-	ATP10A,GOLGA6L2,LINC00929,MAGEL2,MIR4508,MIR4715,MKRN3,NDN,NPAP1,PWRN1,PWRN2,RNA5SP390,SNHG14,SNORA48|ENSG00000212604.1,SNORD108,SNORD109A,SNORD109B,SNORD115|ENSG00000212428.1,SNORD64|ENSG00000270704.2,SNRPN,SNURF,UBE3A,snoU13|ENSG00000238615.1	0.34,0.00,0.24,0.42,0.00,0.00,0.42,0.86,0.24,0.00,0.00,0.00,0.00,0.00,0.00,0.00,0.00,0.00,0.00,0.81,0.48,0.96,0.00
GISTIC2	2.47	15	37383162	44050111	-	ADAL,ANKRD63,BAHD1,BMF,BUB1B,C15orf52,C15orf53,C15orf54,C15orf56,C15orf57,C15orf62,CAPN3,CASC5,CATSPER2,CATSPER2P1,CCNDBP1,CDAN1,CHAC1,CHP1,CHST14,CKMT1A,CKMT1B,DISP2,DLL4,DNAJC17,EHD4,EIF2AK4,EPB42,EXD1,FAM98B,FSIP1,GANC,GCHFR,GPR176,HAUS2,INO80,ITPKA,IVD,JMJD7,KNSTRN,LCMT2,LINC00594,LINC00984,LRRC57,LTK,MAP1A,MAPKBP1,MEIS2,MGA,MIR4310,MIR626,MIR627,NDUFAF1,NUSAP1,OIP5,PAK6,PDIA3,PHGR1,PLA2G4B,P…	0.34,0.00,0.42,0.86,0.97,0.00,0.00,0.00,0.00,0.24,0.00,0.86,0.87,0.00,0.24,0.82,0.64,0.57,0.71,0.48,0.53,0.64,0.34,0.93,0.34,0.71,0.78,0.61,0.24,0.53,0.00,0.64,0.57,0.34,0.73,0.73,0.64,0.48,0.24,0.57,0.67,0.00,0.00,0.48,0.71,0.81,0.24,0.75,0.64,0.00,0.00,0.34,0.53,0.69,0.67,0.83,0.94,0.24,0.34,0.24,0.00,0.24,0.84,0.53,0.00,0.99,0.79,0.53,0.73,0.00,0.00,0.00,0.00,0.00,0.48,0.00,0.73,0.87,0.91,0.85…
RUBIC	5.09	15	44881728	45084654	-	B2M,PATL2,SPG11,TRIM69	0.98,0.24,0.67,0.53
GISTIC2	1.74	15	44953604	45299932	-	B2M,C15orf43,PATL2,SPG11,TRIM69	0.98,0.00,0.24,0.67,0.53
GISTIC2	3.79	15	67067796	67494822	-	AAGAB,SMAD3,SMAD6	0.61,0.99,0.92
RUBIC	2.80	15	67398534	67524950	-	AAGAB,SMAD3	0.61,0.99
RUBIC	1.39	15	74588380	77884765	-	ANP32BP1,ARID3B,C15orf27,C15orf39,CCDC33,CLK3,COMMD4,COX5A,CPLX3,CSK,CSPG4,CYP11A1,CYP1A1,CYP1A2,DNM1P34,DNM1P35,EDC3,ETFA,FAM219B,FBXO22,GOLGA6C,GOLGA6D,HMG20A,IMP3,ISL2,LMAN1L,MAN2C1,MIR3713,MIR4313,MIR4513,MIR631,MPI,NEIL1,NRG4,ODF3L1,PEAK1,PPCDC,PSTPIP1,PTPN9,RCN2,RN7SKP217,RN7SL278P,RN7SL319P,RN7SL327P,RN7SL489P,RN7SL510P,RPP25,SCAMP2,SCAMP5,SCAPER,SCARNA20|ENSG00000252722.1,SEMA7A,SIN3A,SNO…	0.00,0.61,0.00,0.53,0.42,0.69,0.53,0.57,0.34,0.98,0.91,0.95,1.00,0.98,0.00,0.00,0.64,0.69,0.34,0.73,0.00,0.00,0.67,0.61,0.34,0.53,0.80,0.00,0.00,0.00,0.34,0.57,0.92,0.67,0.00,0.67,0.24,0.76,0.79,0.78,0.00,0.00,0.00,0.00,0.00,0.00,0.42,0.61,0.34,0.61,0.00,0.67,0.98,0.00,0.00,0.67,0.64,0.57,0.69,0.61,0.69
GISTIC2	120.18	16	5144019	7780235	-	FAM86A,RBFOX1,SNORA40|ENSG00000252138.1	0.00,0.73,0.00
RUBIC	19.68	16	6566664	6632488	-	RBFOX1	0.73
GISTIC2	32.15	16	78098006	79031486	-	CLEC3A,PIH1,WWOX	0.34,0.00,0.98
RUBIC	6.24	16	78646204	78707178	-	WWOX	0.98
RUBIC	2.30	16	83170417	83179149	-	CDH13	0.96
GISTIC2	4.19	17	11060240	12456081	MAP2K4	DNAH9,LINC00670,MAP2K4,MIR744,RN7SL601P,RPL21P122,SHISA6,ZNF18	0.24,0.00,0.97,0.24,0.00,0.00,0.24,0.48
RUBIC	0.47	17	11150021	11160310	-	SHISA6	0.24
RUBIC	1.60	17	58737033	59448945	-	BCAS3,PPM1D,RN7SL448P,RN7SL606P,snoU13|ENSG00000238799.1	0.67,0.95,0.00,0.00,0.00
GISTIC2	1.37	17	68173089	70642789	-	KCNJ2,LINC00511,SLC39A11,SOX9	0.73,0.00,0.53,0.98
RUBIC	3.77	17	70398338	70538107	-	LINC00511	0.00
GISTIC2	1.70	18	3277692	5145388	-	C18orf42,DLGAP1,MYL12B,RN7SL39P,TGIF1,snoU13|ENSG00000238445.1,snoU13|ENSG00000238790.1,snoU13|ENSG00000238863.1	0.00,0.53,0.80,0.00,0.89,0.00,0.00,0.00
RUBIC	1.22	18	3449310	12712059	-	AFG3L2,ANKRD12,ANKRD62,APCDD1,ARHGAP28,C18orf42,CEP76,CHMP1B,CIDEA,DLGAP1,EPB41L3,GNAL,IMPA2,L3MBTL4,LAMA1,LINC00526,LINC00667,LINC00668,LRRC30,MIR3976,MPPE1,NAPG,NDUFV2,NPIPB1P,PIEZO2,PPP4R1,PSMG2,PTPRM,RAB12,RAB31,RALBP1,RN7SL282P,RN7SL39P,RN7SL50P,RN7SL537P,RN7SL723P,RN7SL862P,RNA5SP449,RNA5SP450,RPL6P27,SLMO1,SNORA48|ENSG00000212626.1,SNORD112|ENSG00000252572.1,SOGA2,SPIRE1,TGIF1,TMEM200C,TUB…	0.64,0.48,0.00,0.48,0.24,0.00,0.64,0.80,0.69,0.53,0.91,0.67,0.42,0.34,0.87,0.00,0.00,0.00,0.00,0.00,0.34,0.61,0.53,0.24,0.53,0.67,0.64,0.79,0.42,0.73,0.92,0.00,0.00,0.00,0.00,0.00,0.00,0.00,0.00,0.00,0.00,0.00,0.00,0.00,0.42,0.89,0.00,0.86,0.48,0.42,0.00,0.80,0.75,0.00,0.00,0.00,0.00,0.00,0.00
RUBIC	0.47	18	13562983	13567481	-	LDLRAD4	0.34
GISTIC2	5.89	18	36593175	39537209	-	LINC00669,PIK3C3,RN7SKP182	0.00,0.94,0.00
RUBIC	5.51	18	37040366	37151874	-	LINC00669	0.00
RUBIC	6.50	18	39937192	39940403	-	LINC00907	0.24
RUBIC	3.29	18	48472082	48650074	-	ELAC1,ME2,RN7SL695P,SMAD4	0.48,0.78,0.00,1.00
GISTIC2	23.34	18	48472083	48650073	-	ELAC1,ME2,RN7SL695P,SMAD4	0.48,0.78,0.00,1.00
RUBIC	2.68	18	66364254	66380376	-	TMX3	0.53
GISTIC2	4.05	19	1033227	1907478	-	ABCA7,ABHD17A,ADAMTSL5,ADAT3,APC2,ATP5D,ATP8B3,C19orf24,C19orf25,C19orf26,CIRBP,CNN2,DAZAP1,EFNA2,GAMT,GPX4,HMHA1,KLF16,MBD3,MEX3D,MIDN,MIR1909,MUM1,NDUFS7,ONECUT3,PCSK4,PLK5,POLR2E,REEP6,REXO1,RN7SL477P,RPS15,SBNO2,SCAMP4,STK11,TCF3,UQCR11	0.73,0.53,0.34,0.34,0.75,0.53,0.42,0.24,0.42,0.00,0.81,0.61,0.78,0.75,0.64,0.92,0.83,0.34,0.91,0.34,0.53,0.24,0.73,0.69,0.00,0.42,0.42,0.95,0.34,0.48,0.00,0.76,0.42,0.64,0.99,0.98,0.42
RUBIC	2.83	19	1054060	1882762	-	ABCA7,ABHD17A,ADAMTSL5,APC2,ATP5D,ATP8B3,C19orf24,C19orf25,C19orf26,CIRBP,DAZAP1,EFNA2,GAMT,GPX4,HMHA1,KLF16,MBD3,MEX3D,MIDN,MIR1909,MUM1,NDUFS7,ONECUT3,PCSK4,PLK5,POLR2E,REEP6,REXO1,RN7SL477P,RPS15,SBNO2,STK11,TCF3,UQCR11	0.73,0.53,0.34,0.75,0.53,0.42,0.24,0.42,0.00,0.81,0.78,0.75,0.64,0.92,0.83,0.34,0.91,0.34,0.53,0.24,0.73,0.69,0.00,0.42,0.42,0.95,0.34,0.48,0.00,0.76,0.42,0.99,0.98,0.42
RUBIC	1.03	20	453461	3075253	-	ANGPT4,AVP,C20orf141,C20orf202,CPXM1,CSNK2A1,EBF4,FAM110A,FKBP1A,GNRH2,IDH3B,MIR1292,MRPS26,NOP56,NSFL1C,OXT,PCED1A,PDYN,PSMF1,PTPRA,RAD21L1,RN7SL555P,RN7SL561P,RSPO4,SCRT2,SDCBP2,SIRPA,SIRPB1,SIRPB2,SIRPD,SIRPG,SLC52A3,SNORA51|ENSG00000271798.1,SNORD110,SNORD119,SNORD56|ENSG00000229686.1,SNORD57,SNORD86,SNPH,SNRPB,SRXN1,STK35,TCF15,TGM3,TGM6,TMC2,TMEM239,TMEM74B,VPS16,ZNF343	0.69,0.82,0.00,0.00,0.34,0.99,0.24,0.24,0.93,0.84,0.61,0.00,0.67,0.86,0.80,0.83,0.24,0.71,0.81,0.90,0.24,0.00,0.00,0.34,0.00,0.57,0.92,0.61,0.24,0.24,0.48,0.67,0.00,0.00,0.00,0.00,0.00,0.00,0.24,0.93,0.73,0.57,0.48,0.80,0.34,0.42,0.00,0.00,0.64,0.00
GISTIC2	42.07	20	14301156	15274325	-	FLRT3,MACROD2,RNA5SP475	0.34,0.42,0.00
RUBIC	24.84	20	14973777	15190158	-	MACROD2	0.42
RUBIC	1.66	21	15346448	25317259	-	ABCC13,ANKRD20A11P,BTG3,C21orf37,C21orf91,CHODL,CXADR,HSPA13,LINC00308,LINC00317,LINC00320,LINC00478,LIPI,MIR125B2,MIR548X,MIR99A,MIRLET7C,NCAM2,NRIP1,RBM11,RN7SKP147,RN7SL163P,RN7SL609P,RNA5SP488,SAMSN1,SNORD74|ENSG00000201025.1,TMPRSS15,USP25,snoU13|ENSG00000238591.1	0.53,0.00,0.78,0.00,0.34,0.53,0.94,0.67,0.00,0.00,0.00,0.00,0.34,0.76,0.00,0.79,0.78,0.53,0.94,0.48,0.00,0.00,0.00,0.00,0.64,0.00,0.48,0.71,0.00
RUBIC	1.77	21	44886119	47681971	-	ADARB1,AGPAT3,AIRE,C21orf2,C21orf33,C21orf67,C21orf90,COL18A1,COL6A1,COL6A2,CSTB,DNMT3L,FAM207A,FTCD,HSF2BP,ICOSLG,ITGB2,LINC00162,LINC00163,LINC00205,LINC00313,LINC00315,LINC00316,LINC00334,LRRC3,LRRC3DN,LSS,MCM3AP,PCBP3,PDXK,PFKL,POFUT2,PRED57,PRED58,PRED60,PRED62,PTTG1IP,PWP2,RRP1,RRP1B,SLC19A1,SPATC1L,SSR4P1,SUMO3,TRAPPC10,TRPM2,TSPEAR,UBE2G2,snoZ6|ENSG00000264452.1,snoZ6|ENSG00000266692.1	0.78,0.57,0.92,0.48,0.48,0.00,0.00,0.97,0.80,0.81,0.84,0.73,0.61,0.53,0.34,0.85,0.98,0.00,0.00,0.00,0.00,0.00,0.00,0.00,0.24,0.24,0.75,0.79,0.75,0.76,0.78,0.48,0.00,0.00,0.00,0.00,0.81,0.73,0.73,0.85,0.97,0.24,0.00,0.97,0.42,0.86,0.34,0.84,0.00,0.00
RUBIC	1.48	22	17415822	18613737	-	ATP6V1E1,BCL2L13,BID,CECR1,CECR2,CECR3,CECR5,CECR6,CECR7,CECR9,GAB4,IL17RA,LINC00528,MICAL3,MIR648,PEX26,RN7SL843P,SLC25A18,TUBA8,snoU13|ENSG00000251737.1	0.69,0.81,0.98,0.64,0.42,0.00,0.48,0.24,0.00,0.00,0.00,0.81,0.00,0.64,0.00,0.48,0.00,0.42,0.83,0.00
GISTIC2	3.24	22	48668761	51304566	-	ACR,ADM2,ALG12,ARSA,BRD1,C22orf34,CHKB,CPT1B,CRELD2,DENND6B,FAM19A5,HDAC10,IL17REL,KLHDC7B,LMF2,MAPK11,MAPK12,MAPK8IP2,MIOX,MIR3201,MIR3667,MIR4535,MLC1,MOV10L1,NCAPH2,ODF3B,PANX2,PIM3,PLXNB2,PPP6R2,RABL2B,RN7SKP252,RN7SL500P,SBF1,SCO2,SHANK3,SYCE3,TRABD,TTLL8,TUBGCP6,TYMP,ZBED4	0.53,0.61,0.42,0.69,0.67,0.00,0.73,0.64,0.24,0.00,0.24,0.73,0.00,0.24,0.42,0.91,0.90,0.57,0.00,0.00,0.00,0.00,0.89,0.00,0.48,0.42,0.42,0.84,0.71,0.64,0.34,0.00,0.00,0.64,0.84,0.61,0.24,0.34,0.00,0.69,0.97,0.53
RUBIC	0.63	22	48766050	49336433	-	FAM19A5,MIR4535	0.24,0.00
RUBIC	3.05	X	12175845	12176576	-	FRMPD4	0.24
RUBIC	1.64	X	29193357	29199476	-	IL1RAPL1	0.34
