# Supplementary material for: RUBIC identifies driver genes by detecting recurrent DNA copy number breaks
Source: Nat Commun. 2016 Jul 11;7:12159. doi: 10.1038/ncomms12159 (PMC4942583; doi:10.1038/ncomms12159)
Supplement: Supplementary Data 8 — Recurrent Amplifications, Breast Cancer (BRCA), Whole Exome Sequencing (WES), RUBIC and GISTIC2 [file ncomms12159-s9.xlsx]

## Sheet: Supplemental_file_2_recurrAmps_
Supplementary Data 8: Recurrent Amplifications; Breast Cancer (BRCA); Whole Exome Sequencing (WES); RUBIC and GISTIC2
Recurrent Amplifications
Breast Cancer (BRCA)
Whole Exome Sequencing (WES)
RUBIC and GISTIC2
Method	Negative log10 q-value	Chr	Start	End	Bona fide (BRCA)	Genes (All)	Citation scores (higher = more cited)
RUBIC	3.77	1	48462384	48764475	-	SKINTL,SLC5A9,SPATA6,TRABD2B	0.24,0.24,0.24,0.34
GISTIC2	1.56	1	119683223	120592027	-	ADAM30,HAO2,HMGCS2,HSD3B1,HSD3B2,LINC00622,NOTCH2,PHGDH,REG4,WARS2,ZNF697,snoU13|ENSG00000238679.1	0.48,0.48,0.64,0.93,0.90,0.00,0.96,0.86,0.91,0.61,0.00,0.00
RUBIC	6.10	1	120056862	120793483	-	ADAM30,HMGCS2,HSD3B1,LINC00622,NOTCH2,PHGDH,REG4,ZNF697	0.48,0.64,0.93,0.00,0.96,0.86,0.91,0.00
RUBIC	6.61	1	146465179	147520542	-	ACP6,BCL9,CHD1L,FMO5,GJA5,GJA8,GPR89B,LINC00624,NBPF12,PRKAB2,RN7SL261P	0.48,0.84,0.84,0.42,0.81,0.71,0.48,0.24,0.42,0.79,0.00
RUBIC	1.84	1	154307023	155340368	CKS1B|ENSG00000173207.8,SHC1	ADAM15,ADAR,ASH1L,ATP8B2,CHRNB2,CKS1B|ENSG00000173207.8,CLK2,DCST1,DCST2,DPM3,EFNA1,EFNA3,EFNA4,FAM189B,FDPS,FLAD1,GBA,GBAP1,HCN3,IL6R,KCNN3,KRTCAP2,LENEP,MIR4258,MIR555,MIR92B,MTX1,MUC1,PBXIP1,PKLR,PMVK,PYGO2,RUSC1,SCAMP3,SHC1,SHE,SLC50A1,TDRD10,THBS3,TRIM46,UBE2Q1,ZBTB7B	0.92,0.95,0.76,0.42,0.81,0.00,0.73,0.24,0.42,0.42,0.92,0.71,0.80,0.53,0.87,0.48,0.89,0.34,0.34,0.97,0.81,0.48,0.34,0.00,0.00,0.57,0.71,1.00,0.67,0.85,0.48,0.82,0.64,0.82,0.99,0.34,0.34,0.24,0.48,0.57,0.64,0.76
GISTIC2	5.00	1	160722932	162557360	NIT1,PVRL4	ACA64|ENSG00000238934.1,ADAMTS4,APOA2,ARHGAP30,ATF6,B4GALT3,C1orf111,C1orf192,C1orf226,CD244,DEDD,DUSP12,F11R,FCER1G,FCGR2A,FCGR2B,FCGR2C,FCGR3A,FCGR3B,FCRLA,FCRLB,HSPA6,ITLN1,ITLN2,KLHDC9,LY9,MIR4654,MIR5187,MIR556,MPZ,NDUFS2,NIT1,NOS1AP,NR1I3,OLFML2B,PCP4L1,PFDN2,PPOX,PVRL4,RN7SL466P,RNA5SP61,RPL31P11,SDHC,SH2D1B,SLAMF7,TOMM40L,TSTD1,UAP1,UFC1,UHMK1,USF1,USP21	0.00,0.85,0.88,0.42,0.94,0.71,0.00,0.00,0.00,0.93,0.69,0.61,0.92,0.82,0.97,0.91,0.34,0.98,0.86,0.61,0.48,0.91,0.85,0.24,0.24,0.71,0.00,0.00,0.24,0.87,0.76,0.61,0.53,0.92,0.34,0.48,0.78,0.61,0.78,0.00,0.00,0.00,0.91,0.61,0.73,0.42,0.57,0.64,0.48,0.75,0.94,0.73
RUBIC	6.21	1	160744478	162557361	NIT1,PVRL4	ACA64|ENSG00000238934.1,ADAMTS4,APOA2,ARHGAP30,ATF6,B4GALT3,C1orf111,C1orf192,C1orf226,CD244,DEDD,DUSP12,F11R,FCER1G,FCGR2A,FCGR2B,FCGR2C,FCGR3A,FCGR3B,FCRLA,FCRLB,HSPA6,ITLN1,ITLN2,KLHDC9,LY9,MIR4654,MIR5187,MIR556,MPZ,NDUFS2,NIT1,NOS1AP,NR1I3,OLFML2B,PCP4L1,PFDN2,PPOX,PVRL4,RN7SL466P,RNA5SP61,RPL31P11,SDHC,SH2D1B,TOMM40L,TSTD1,UAP1,UFC1,UHMK1,USF1,USP21	0.00,0.85,0.88,0.42,0.94,0.71,0.00,0.00,0.00,0.93,0.69,0.61,0.92,0.82,0.97,0.91,0.34,0.98,0.86,0.61,0.48,0.91,0.85,0.24,0.24,0.71,0.00,0.00,0.24,0.87,0.76,0.61,0.53,0.92,0.34,0.48,0.78,0.61,0.78,0.00,0.00,0.00,0.91,0.61,0.42,0.57,0.64,0.48,0.75,0.94,0.73
RUBIC	1.85	1	202533623	206105010	MDM4	ADIPOR1,ADORA1,ATP2B4,BTG2,CDK18,CHI3L1,CHIT1,CNTN2,CYB5R1,DSTYK,ELK4,ETNK2,FMOD,GOLT1A,KDM5B,KISS1,KLHDC8A,KLHL12,LAX1,LEMD1,LINC00303,LRRN2,MDM4,MFSD4,MIR135B,MYBPH,MYOG,NFASC,NUAK2,NUCKS1,OPTC,PCAT6,PIK3C2B,PLEKHA6,PM20D1,PPFIA4,PPP1R12B,PPP1R15B,PRELP,RAB7L1,RABIF,RBBP5,REN,RNA5SP74,RNA5SP75,SCARNA20|ENSG00000251861.1,SLC26A9,SLC41A1,SLC45A3,SNORA72|ENSG00000201944.1,SNORA77|ENSG00000221643.1…	0.95,0.83,0.86,0.95,0.76,0.96,0.81,0.87,0.67,0.53,0.83,0.42,0.80,0.34,0.91,0.98,0.24,0.48,0.53,0.34,0.00,0.48,0.98,0.00,0.57,0.53,0.82,0.67,0.80,0.78,0.34,0.24,0.93,0.53,0.34,0.53,0.53,0.53,0.48,0.00,0.61,0.92,0.87,0.00,0.00,0.00,0.61,0.48,0.76,0.00,0.00,0.00,0.94,0.24,0.53,0.24,0.34,0.00,0.24,0.71
RUBIC	2.31	1	234118938	235691502	-	ARID4B,B3GALNT2,COA6,GGPS1,IRF2BP2,LINC00184,MIR4671,MIR4753,RBM34,RN7SL668P,RNY4P16,SLC35F3,SNORA14B,TARBP1,TBCE,TOMM20,U8|ENSG00000212144.1	0.76,0.48,0.48,0.71,0.76,0.00,0.00,0.00,0.57,0.00,0.00,0.00,0.00,0.73,0.75,0.75,0.00
GISTIC2	1.77	4	73434446	75167469	-	ADAMTS3,AFM,AFP,ALB,ANKRD17,COX18,CXCL1,CXCL2,CXCL3,CXCL5,CXCL6,IL8,MTHFD2L,PF4,PF4V1,PPBP,PPBPP2,RASSF6,RN7SL218P,RNU4ATAC9P,RNU6ATAC5P,SNORA3|ENSG00000221639.1	0.42,0.64,0.98,0.96,0.73,0.48,0.97,0.90,0.84,0.91,0.83,0.00,0.24,0.93,0.61,0.82,0.00,0.71,0.00,0.00,0.00,0.00
RUBIC	2.04	4	73525201	75023662	-	AFM,AFP,ALB,ANKRD17,COX18,CXCL1,CXCL2,CXCL3,CXCL5,CXCL6,IL8,MTHFD2L,PF4,PF4V1,PPBP,PPBPP2,RASSF6,RN7SL218P,RNU4ATAC9P,RNU6ATAC5P,SNORA3|ENSG00000221639.1	0.64,0.98,0.96,0.73,0.48,0.97,0.90,0.84,0.91,0.83,0.00,0.24,0.93,0.61,0.82,0.00,0.71,0.00,0.00,0.00,0.00
RUBIC	0.86	5	13754379	15107639	-	ANKH,DNAH5,FAM105A,FAM105B,MIR4637,TRIO	0.81,0.24,0.42,0.00,0.24,0.86
RUBIC	1.52	5	172261396	180850247	FGFR4	AACSP1,ADAMTS2,ARL10,ATP6V0E1,B4GALT7,BNIP1,BOD1,BTNL3,BTNL8,BTNL9,C5orf45,C5orf47,C5orf60,CANX,CBY3,CDHR2,CLK4,CLTB,CNOT6,COL23A1,CPEB4,CPLX2,CREBRF,DBN1,DDX41,DOK3,DRD1,EIF4E1B,ERGIC1,F12,FAF2,FAM153A,FAM153B,FAM153C,FAM193B,FGFR4,FLT4,GFPT2,GNB2L1,GPRIN1,GRK6,GRM6,HIGD2A,HK3,HMGB3P22,HNRNPAB,HNRNPH1,HRH2,KIAA1191,LINC00847,LMAN2,LTC4S,MAML1,MAPK9,MGAT1,MGAT4B,MIR1229,MIR1271,MIR340,MIR4281,MIR…	0.00,0.48,0.42,0.00,0.48,0.67,0.53,0.00,0.24,0.00,0.42,0.00,0.00,0.96,0.00,0.53,0.48,0.76,0.79,0.42,0.61,0.48,0.24,0.86,0.73,0.67,0.86,0.00,0.61,0.61,0.81,0.24,0.00,0.00,0.57,0.97,0.97,0.57,0.98,0.34,0.81,0.00,0.24,0.71,0.00,0.88,0.95,0.81,0.48,0.00,0.73,0.81,0.87,0.97,0.69,0.64,0.00,0.24,0.42,0.00,0.00,0.00,0.90,0.78,0.24,0.81,0.57,0.87,0.00,0.00,0.00,0.00,0.00,0.87,0.00,0.34,0.57,0.76,0.24,0.61…
GISTIC2	0.83	6	39688533	45390503	-	AARS2,ABCC10,ADCY10P1,APOBEC2,BYSL,C6orf132,C6orf223,C6orf226,CAPN11,CCND3,CDC5L,CNPY3,CRIP3,CUL7,CUL9,DAAM2,DLK2,DNPH1,FOXP4,FRS3,GLTSCR1L,GNMT,GTPBP2,GUCA1A,GUCA1B,HSP90AB1,KIF6,KLC4,KLHDC3,LINC00951,LRFN2,LRRC73,MAD2L1BP,MDFI,MEA1,MED20,MIR4641,MIR4642,MIR4647,MIR586,MOCS1,MRPL14,MRPL2,MRPS10,MRPS18A,NCR2,NFKBIE,NFYA,OARD1,PEX6,PGC,POLH,POLR1C,PPP2R5D,PRICKLE4,PRPH2,PTCRA,PTK7,RN7SL403P,RNA5SP…	0.64,0.83,0.00,0.42,0.81,0.00,0.24,0.00,0.00,0.97,0.93,0.24,0.24,0.89,0.78,0.48,0.24,0.67,0.67,0.71,0.42,0.82,0.42,0.42,0.24,0.97,0.48,0.48,0.53,0.24,0.48,0.24,0.79,0.67,0.48,0.79,0.00,0.00,0.00,0.00,0.48,0.53,0.53,0.61,0.42,0.82,0.86,0.94,0.48,0.48,0.87,0.97,0.81,0.87,0.53,0.48,0.48,0.85,0.00,0.00,0.48,0.57,0.42,0.99,0.00,0.42,0.94,0.64,0.00,0.24,0.97,0.84,0.78,0.34,0.24,0.00,0.84,0.53,0.24,0.48…
RUBIC	0.92	6	40921327	44797580	-	AARS2,ABCC10,ADCY10P1,APOBEC2,BYSL,C6orf132,C6orf223,C6orf226,CAPN11,CCND3,CDC5L,CNPY3,CRIP3,CUL7,CUL9,DLK2,DNPH1,FOXP4,FRS3,GLTSCR1L,GNMT,GTPBP2,GUCA1A,GUCA1B,HSP90AB1,KLC4,KLHDC3,LRRC73,MAD2L1BP,MDFI,MEA1,MED20,MIR4641,MIR4642,MIR4647,MRPL14,MRPL2,MRPS10,MRPS18A,NCR2,NFKBIE,NFYA,OARD1,PEX6,PGC,POLH,POLR1C,PPP2R5D,PRICKLE4,PRPH2,PTCRA,PTK7,RN7SL403P,RNA5SP207,RPL7L1,RRP36,RSPH9,SCARNA15|ENSG0000…	0.64,0.83,0.00,0.42,0.81,0.00,0.24,0.00,0.00,0.97,0.93,0.24,0.24,0.89,0.78,0.24,0.67,0.67,0.71,0.42,0.82,0.42,0.42,0.24,0.97,0.48,0.53,0.24,0.79,0.67,0.48,0.79,0.00,0.00,0.00,0.53,0.53,0.61,0.42,0.82,0.86,0.94,0.48,0.48,0.87,0.97,0.81,0.87,0.53,0.48,0.48,0.85,0.00,0.00,0.48,0.57,0.42,0.00,0.42,0.94,0.64,0.00,0.24,0.97,0.84,0.78,0.34,0.24,0.84,0.53,0.24,0.48,0.48,0.87,0.79,0.67,0.48,0.00,0.24,0.76…
RUBIC	7.93	6	105736701	107717865	BEND3,C6orf203	AIM1,ATG5,BEND3,C6orf203,MIR587,PDSS2,PRDM1,PREP,QRSL1,RN7SKP211,RN7SL47P,RNA5SP211,RTN4IP1	0.75,0.92,0.61,0.57,0.00,0.69,0.96,0.80,0.34,0.00,0.00,0.00,0.42
GISTIC2	4.49	6	105771592	107291703	-	AIM1,ATG5,MIR587,PRDM1,PREP,QRSL1,RN7SKP211,RN7SL47P,RNA5SP211,RTN4IP1	0.75,0.92,0.00,0.96,0.80,0.34,0.00,0.00,0.00,0.42
RUBIC	0.84	7	101594	7963069	-	ACTB,ADAP1,AIMP2,AMZ1,ANKRD61,AP5Z1,BRAT1,C1GALT1,C7orf26,C7orf50,CARD11,CCZ1,CCZ1B,CHST12,COL28A1,COX19,CYP2W1,CYTH3,DAGLB,EIF2AK1,EIF3B,ELFN1,FAM20C,FAM220A,FBXL18,FLJ20306,FOXK1,FSCN1,FTSJ2,GET4,GNA12,GPER,GPR146,GRID2IP,GRIFIN,HEATR2,INTS1,IQCE,KDELR2,LFNG,MAD1L1,MAFK,MICALL2,MIOS,MIR339,MIR3683,MIR4648,MIR4655,MIR4656,MIR589,MMD2,NUDT1,OCM,PAPOLB,PDGFA,PMS2,PMS2CL,PRKAR1B,PSMG3,RAC1,RADIL,RB…	0.98,0.76,0.88,0.34,0.00,0.64,0.69,0.79,0.34,0.61,0.94,0.61,0.53,0.53,0.24,0.34,0.67,0.69,0.57,0.71,0.91,0.00,0.57,0.34,0.61,0.00,0.71,0.97,0.53,0.53,0.93,0.00,0.34,0.00,0.48,0.00,0.61,0.34,0.57,0.61,0.94,0.81,0.42,0.48,0.48,0.00,0.00,0.00,0.00,0.24,0.42,0.87,0.57,0.42,0.96,0.98,0.34,0.76,0.64,1.00,0.61,0.71,0.00,0.00,0.00,0.81,0.24,0.87,0.24,0.00,0.53,0.57,0.00,0.57,0.79,0.24,0.57,0.67,0.34,0.64…
RUBIC	1.58	7	19004652	25628761	-	ABCB5,C7orf31,CCDC126,CDCA7L,CYCS,DFNA5,DNAH11,FAM126A,FAM221A,FERD3L,GPNMB,HDAC9,IGF2BP3,IL6,ITGB8,KLHL7,MACC1,MALSU1,MIR1183,MIR3146,MPP6,NPVF,NPY,NUPL2,OSBPL3,RAPGEF5,RN7SL542P,RNA5SP227,RNA5SP228,SNORD56|ENSG00000200753.1,SNORD65|ENSG00000212264.1,SNORD93,SP4,SP8,STEAP1B,STK31,TMEM196,TOMM7,TRA2A,TWIST1,TWISTNB,U3|ENSG00000202233.1,snoU13|ENSG00000238849.1,snoU13|ENSG00000239098.1	0.85,0.24,0.24,0.78,0.95,0.76,0.67,0.53,0.00,0.24,0.88,0.92,0.97,1.00,0.82,0.69,0.89,0.57,0.00,0.24,0.69,0.24,0.89,0.64,0.75,0.48,0.00,0.00,0.00,0.00,0.00,0.00,0.79,0.34,0.00,0.34,0.00,0.64,0.78,0.99,0.53,0.00,0.00,0.00
RUBIC	1.90	7	53481046	56809543	EGFR	CCT6A,CHCHD2,EGFR,FKBP9L,GBAS,LANCL2,MRPS17,NUPR1L,PHKG1,PSPH,RN7SKP218,RN7SL64P,SEC61G,SEPT14,SNORA15|ENSG00000207168.1,SNORA22|ENSG00000206603.1,SNORA73|ENSG00000252054.1,SUMF2,VOPP1,VSTM2A,ZNF713,snoU13|ENSG00000238354.1,snoU13|ENSG00000238673.1	0.89,0.48,1.00,0.00,0.67,0.64,0.57,0.00,0.48,0.48,0.00,0.00,0.48,0.00,0.00,0.00,0.00,0.69,0.75,0.24,0.24,0.00,0.00
RUBIC	0.90	8	38021273	38458478	BAG4,FGFR1,LSM1	BAG4,C8orf86,DDHD2,FGFR1,LETM2,LSM1,PPAPDC1B,RPS20P22,WHSC1L1	0.81,0.00,0.69,0.98,0.24,0.76,0.00,0.00,0.75
RUBIC	2.22	8	40756778	42019867	-	AGPAT6,ANK1,AP3M2,GINS4,GOLGA7,KAT6A,MIR486,MIR548AO,RN7SL149P,SFRP1,SNORD112|ENSG00000238966.1,SNORD65|ENSG00000238936.1	0.00,0.81,0.48,0.34,0.61,0.90,0.00,0.00,0.00,0.97,0.00,0.00
RUBIC	0.82	8	100079667	102504993	-	ANKRD46,COX6C,FBXO43,GRHL2,MIR1273A,MIR4471,MIR599,MIR875,NACAP1,PABPC1,POLR2K,RGS22,RN7SKP249,RN7SL350P,RN7SL563P,RN7SL685P,RNF19A,RNU6ATAC41P,SNORD77|ENSG00000212414.1,SNX31,SPAG1,VPS13B,YWHAZ,ZNF706	0.61,0.64,0.48,0.69,0.00,0.24,0.00,0.00,0.34,0.97,0.94,0.34,0.00,0.00,0.00,0.00,0.64,0.00,0.00,0.24,0.48,0.61,0.99,0.34
RUBIC	1.76	8	121616074	130397222	MYC	ANXA13,ATAD2,C8orf76,CASC8,CCAT1,CCDC26,DERL1,FAM83A,FAM84B,FAM91A1,FBXO32,FER1L6,HAS2,KIAA0196,KLHL38,LINC00861,LINC00964,LINC00977,MIR1205,MIR1207,MIR1208,MIR4662B,MIR4663,MIR548AA1,MTSS1,MYC,NDUFB9,NSMCE2,PCAT1,PCAT2,POU5F1B,PVT1,RN7SKP155,RN7SKP206,RN7SKP226,RN7SL329P,RN7SL590P,RNF139,RNY4P5,SNTB1,SQLE,TATDN1,TBC1D31,TMEM65,TMEM75,TRIB1,TRMT12,U3|ENSG00000221461.1,WDYHV1,ZHX1,ZHX2,ZNF572,snoU…	0.64,0.82,0.34,0.48,0.42,0.67,0.88,0.42,0.73,0.53,0.81,0.00,0.90,0.67,0.34,0.00,0.00,0.00,0.00,0.00,0.24,0.00,0.00,0.00,0.87,1.00,0.67,0.76,0.24,0.00,0.73,0.81,0.00,0.00,0.00,0.00,0.00,0.75,0.00,0.48,0.57,0.42,0.42,0.42,0.00,0.80,0.24,0.00,0.24,0.73,0.76,0.24,0.00,0.00
GISTIC2	13.97	8	122993530	124818393	-	ANXA13,ATAD2,C8orf76,DERL1,FAM83A,FAM91A1,FBXO32,KLHL38,MIR4663,MIR548AA1,RN7SKP155,RNY4P5,TBC1D31,U3|ENSG00000221461.1,WDYHV1,ZHX1,ZHX2,snoU13|ENSG00000238422.1,snoU13|ENSG00000238901.1	0.64,0.82,0.34,0.88,0.42,0.53,0.81,0.34,0.00,0.00,0.00,0.00,0.42,0.00,0.24,0.73,0.76,0.00,0.00
RUBIC	0.80	10	61195096	63944113	-	ANK3,ARID5B,C10orf107,C10orf40,CCDC6,CDK1,LINC00845,LINC00948,RHOBTB1,RTKN2,SLC16A9,TMEM26	0.73,0.87,0.34,0.00,0.88,1.00,0.00,0.00,0.67,0.61,0.53,0.34
GISTIC2	2.37	10	75984323	77370199	-	ADK,C10orf11,COMTD1,DUPD1,DUSP13,KAT6B,MIR606,SAMD8,VDAC2,ZNF503	0.61,0.42,0.42,0.00,0.34,0.81,0.00,0.42,0.87,0.24
RUBIC	0.85	10	76029387	77255233	-	ADK,COMTD1,DUPD1,DUSP13,KAT6B,SAMD8,VDAC2,ZNF503	0.61,0.42,0.00,0.34,0.81,0.42,0.87,0.24
RUBIC	1.40	11	31907073	36111602	-	ABTB2,APIP,C11orf91,CAPRIN1,CAT,CCDC73,CD44,CD59,CSTF3,DEPDC7,EHF,EIF3M,ELF5,FBXO3,FJX1,HIPK3,KIAA1549L,LDLRAD3,LMO2,MIR1343,MIR3973,NAT10,PAMR1,PDHX,PRRG4,QSER1,RCN1,SLC1A2,TCP11L1,TRIM44,U3|ENSG00000212551.1,WT1	0.24,0.61,0.00,0.83,0.97,0.34,1.00,0.94,0.81,0.34,0.86,0.80,0.76,0.67,0.34,0.76,0.34,0.34,0.96,0.00,0.00,0.81,0.34,0.67,0.34,0.53,0.76,0.83,0.42,0.67,0.00,1.00
RUBIC	0.88	11	59633904	61895703	-	BEST1,CCDC86,CD5,CD6,CPSF7,CYB561A3,DAGLA,DAK,DDB1,FADS1,FADS2,FADS3,FEN1,FTH1,INCENP,LINC00301,LRRC10B,MIR1908,MIR4488,MIR611,MS4A1,MS4A10,MS4A12,MS4A13,MS4A14,MS4A15,MS4A18,MS4A2,MS4A3,MS4A4A,MS4A4E,MS4A5,MS4A6A,MS4A6E,MS4A7,MS4A8,MYRF,OOSP1,PGA3,PGA4,PGA5,PLAC1L,PPP1R32,PRPF19,PTGDR2,RAB3IL1,RN7SL23P,RPLP0P2,SDHAF2,SLC15A3,SYT7,TCN1,TMEM109,TMEM132A,TMEM138,TMEM216,TMEM258,VPS37C,VWCE,ZP1	0.67,0.61,0.93,0.86,0.76,0.42,0.24,0.00,0.98,0.81,0.81,0.42,0.97,0.91,0.92,0.00,0.24,0.42,0.00,0.00,0.96,0.34,0.48,0.00,0.00,0.34,0.00,0.83,0.64,0.48,0.00,0.34,0.42,0.34,0.53,0.42,0.34,0.00,0.53,0.24,0.48,0.00,0.00,0.91,0.73,0.34,0.00,0.34,0.80,0.42,0.42,0.71,0.64,0.48,0.34,0.57,0.24,0.57,0.42,0.53
RUBIC	4.91	11	66888808	67232096	-	ADRBK1,ANKRD13D,CABP4,CARNS1,CLCF1,CORO1B,GPR152,KDM2A,POLD4,PPP1CA,PTPRCAP,RAD9A,RN7SKP239,RPS6KB2,SSH3,TBC1D10C,TMEM134,snoU13|ENSG00000238892.1	0.93,0.48,0.34,0.24,0.71,0.73,0.24,0.86,0.73,0.97,0.57,0.96,0.00,0.88,0.48,0.34,0.53,0.00
GISTIC2	50.49	11	69076832	69679223	CCND1	CCND1,FGF19,FGF3,FGF4,MYEOV,ORAOV1	1.00,0.84,0.81,0.90,0.73,0.73
RUBIC	12.89	11	69219121	69849678	CCND1	CCND1,FGF19,FGF3,FGF4,ORAOV1	1.00,0.84,0.81,0.90,0.73
RUBIC	5.41	11	72114053	73380786	-	ARAP1,ARHGEF17,ATG16L2,CLPB,FAM168A,FCHSD2,MIR139,MIR4692,P2RY2,P2RY6,PDE2A,PLEKHB1,RELT,STARD10	0.76,0.64,0.34,0.53,0.53,0.57,0.69,0.00,0.91,0.80,0.64,0.24,0.57,0.57
RUBIC	5.35	11	77090989	78270625	PAK1,RSF1	AAMDC,ALG8,AQP11,CLNS1A,DKFZP434E1119,GAB2,INTS4,KCTD14,KCTD21,NARS2,NDUFC2,PAK1,RSF1,THRSP,USP35	0.24,0.53,0.42,0.83,0.00,0.94,0.69,0.24,0.24,0.42,0.71,0.99,0.91,0.64,0.34
RUBIC	1.84	12	160893	7457027	-	ACRBP,ACSM4,ADIPOR2,AKAP3,ANO2,ATN1,B4GALNT3,C12orf4,C12orf5,C12orf57,C1R,C1RL,C1S,CACNA1C,CACNA2D4,CBX3P4,CCDC77,CCND2,CD27,CD4,CD9,CDCA3,CHD4,CLSTN3,COPS7A,DCP1B,DSTNP2,DYRK4,EFCAB4B,EMG1,ENO2,ERC1,FBXL14,FGF23,FGF6,FKBP4,FOXM1,GALNT8,GAPDH,GNB3,GPR162,IFFO1,ING4,IQSEC3,ITFG2,KCNA1,KCNA5,KCNA6,KDM5A,LAG3,LEPREL2,LINC00940,LINC00942,LPAR5,LPCAT3,LRRC23,LRTM2,LTBR,MIR141,MIR200C,MIR3649,MLF2,MRPL…	0.48,0.00,0.91,0.48,0.64,0.80,0.48,0.34,0.00,0.42,0.42,0.61,0.67,0.80,0.00,0.00,0.24,0.97,0.96,1.00,0.97,0.61,0.95,0.00,0.87,0.69,0.00,0.48,0.00,0.71,0.92,0.80,0.48,0.91,0.76,0.92,0.98,0.42,0.98,0.92,0.34,0.48,0.94,0.34,0.24,0.61,0.83,0.34,0.87,0.75,0.00,0.00,0.00,0.48,0.53,0.42,0.00,0.95,0.84,0.92,0.00,0.61,0.42,0.84,0.79,0.42,0.89,0.34,0.88,0.42,0.78,0.92,0.24,0.53,0.69,0.73,0.99,0.69,0.94,0.42…
GISTIC2	5.59	12	68724945	70915278	MDM2,YEATS4	BEST3,CCT2,CNOT2,CPM,CPSF6,FRS2,KCNMB4,LRRC10,LYZ,MDM1,MDM2,MYRFL,NUP107,PTPRB,RAB3IP,RAP1B,RN7SL804P,SLC35E3,SNORA70G,YEATS4	0.24,0.92,0.71,0.76,0.87,0.90,0.24,0.24,0.87,0.42,1.00,0.00,0.89,0.76,0.57,0.90,0.00,0.34,0.00,0.86
RUBIC	4.10	12	68726016	70913994	MDM2,YEATS4	BEST3,CCT2,CNOT2,CPM,CPSF6,FRS2,KCNMB4,LRRC10,LYZ,MDM1,MDM2,MYRFL,NUP107,PTPRB,RAB3IP,RAP1B,RN7SL804P,SLC35E3,SNORA70G,YEATS4	0.24,0.92,0.71,0.76,0.87,0.90,0.24,0.24,0.87,0.42,1.00,0.00,0.89,0.76,0.57,0.90,0.00,0.34,0.00,0.86
GISTIC2	1.08	14	29511732	39113809	-	AKAP6,AP4S1,ARHGAP5,BAZ1A,BRMS1L,CFL2,CLEC14A,COCH,DPPA3P2,DTD2,EAPP,EGLN3,FAM177A1,FOXA1,G2E3,GPR33,HEATR5A,HECTD1,INSM2,KIAA0391,LINC00517,LINC00609,MBIP,MIPOL1,MIR4503,MIR624,NFKBIA,NPAS3,NUBPL,PAX9,PPP2R3C,PRKD1,PSMA6,PTCSC3,RALGAPA1,RN7SKP21,RN7SKP257,RN7SL660P,SCFD1,SFTA3,SLC25A21,SNORA31|ENSG00000253059.1,SNORA42|ENSG00000200385.1,SNX6,SPTSSA,SRP54,SSTR1,STRN3,TTC6,snoU13|ENSG00000238718.1	0.48,0.34,0.76,0.85,0.48,0.81,0.42,0.53,0.24,0.24,0.71,0.94,0.34,0.95,0.61,0.00,0.34,0.61,0.24,0.24,0.00,0.00,0.69,0.53,0.00,0.24,0.99,0.57,0.34,0.79,0.53,0.97,0.94,0.00,0.57,0.00,0.00,0.00,0.69,0.00,0.48,0.00,0.00,0.80,0.42,0.67,0.89,0.82,0.24,0.00
RUBIC	2.79	15	89894109	90972859	-	ANPEP,AP3S2,C15orf38,CIB1,GABARAPL3,GDPGP1,IDH2,IQGAP1,KIF7,LINC00925,LINC00928,MESP1,MESP2,MIR3174,MIR5009,MIR5094,NGRN,PEX11A,PLIN1,RHCG,RN7SL346P,RN7SL736P,RN7SL755P,SEMA4B,TICRR,TTLL13,WDR93,ZNF710,ZNF774	0.95,0.53,0.00,0.87,0.00,0.34,0.98,0.97,0.61,0.00,0.00,0.34,0.24,0.00,0.00,0.00,0.34,0.42,0.73,0.53,0.00,0.00,0.00,0.42,0.53,0.00,0.00,0.00,0.00
GISTIC2	5.20	15	98513897	99708662	IGF1R	ARRDC4,FAM169B,IGF1R,MIR4714,PGPEP1L,SYNM,TTC23	0.42,0.00,1.00,0.00,0.00,0.78,0.24
RUBIC	1.62	15	98748648	99696411	IGF1R	FAM169B,IGF1R,MIR4714,PGPEP1L,SYNM,TTC23	0.00,1.00,0.00,0.00,0.78,0.24
RUBIC	1.74	17	26961008	28059099	-	ABHD15,ANKRD13B,CORO6,CRYBA1,DHRS13,ERAL1,FAM222B,FLOT2,GIT1,KIAA0100,MIR4523,MIR4732,MYO18A,NEK8,NUFIP2,PHF12,PIPOX,PROCA1,RAB34,RPL23A,SDF2,SEZ6,SNORD42A,SNORD42B,SNORD4A,SNORD4B,SSH2,SUPT6H,TAOK1,TIAF1,TLCD1,TP53I13,TRAF4	0.00,0.42,0.34,0.53,0.34,0.64,0.42,0.89,0.87,0.53,0.00,0.00,0.78,0.64,0.71,0.69,0.24,0.24,0.79,0.87,0.42,0.00,0.00,0.00,0.00,0.00,0.64,0.79,0.81,0.61,0.00,0.34,0.91
RUBIC	15.17	17	37769433	37985690	ERBB2,GRB7,STARD3	ERBB2,GRB7,IKZF3,MIEN1,MIR4728,PGAP3,PNMT,PPP1R1B,STARD3,TCAP	1.00,0.93,0.86,0.73,0.00,0.57,0.75,0.87,0.76,0.57
RUBIC	0.78	17	47329818	47489120	ZNF652	PHB,ZNF652	0.98,0.69
RUBIC	2.33	17	48072200	48733281	-	ABCC3,ACSF2,CACNA1G,CHAD,COL1A1,DLX3,EME1,EPN3,HILS1,ITGA3,LRRC59,MRPL27,MYCBPAP,PDK2,PPP1R9B,RSAD1,SAMD14,SGCA,SPATA20,TMEM92,XYLT2,snoU13|ENSG00000239135.1	0.93,0.24,0.61,0.34,0.97,0.79,0.80,0.53,0.00,0.97,0.75,0.57,0.42,0.75,0.76,0.24,0.42,0.75,0.34,0.34,0.53,0.00
RUBIC	0.77	17	52286771	55674262	-	AKAP1,ANKFN1,C17orf67,COIL,COX11,DGKE,HLF,MIR3614,MMD,MSI2,NOG,PCTP,RN7SKP14,RN7SL437P,RNF126P1,SCPEP1,STXBP4,TMEM100,TOM1L1,TRIM25	0.81,0.24,0.00,0.93,0.57,0.71,0.83,0.24,0.34,0.76,0.84,0.64,0.00,0.00,0.00,0.48,0.69,0.53,0.81,0.91
GISTIC2	13.51	17	57657144	59024645	MIR21,PPM1D,RPS6KB1	APPBP2,BCAS3,C17orf64,CA4,CLTC,DHX40,HEATR6,MIR21,MIR4737,PPM1D,PTRH2,RN7SL448P,RN7SL606P,RNFT1,RPL12P38,RPS6KB1,SCARNA20|ENSG00000252577.1,TUBD1,USP32,VMP1	0.67,0.67,0.00,0.48,0.97,0.42,0.42,0.99,0.00,0.95,0.75,0.00,0.00,0.34,0.00,0.99,0.00,0.61,0.64,0.81
RUBIC	4.78	17	57709599	58885401	MIR21,PPM1D,RPS6KB1	APPBP2,BCAS3,C17orf64,CA4,CLTC,HEATR6,MIR21,MIR4737,PPM1D,PTRH2,RN7SL606P,RNFT1,RPL12P38,RPS6KB1,SCARNA20|ENSG00000252577.1,TUBD1,USP32,VMP1	0.67,0.67,0.00,0.48,0.97,0.42,0.99,0.00,0.95,0.75,0.00,0.34,0.00,0.99,0.00,0.61,0.64,0.81
RUBIC	2.73	17	61717790	62461613	-	C17orf72,CCDC47,CD79B,CSH1,CSH2,CSHL1,DDX42,ERN1,FTSJ3,GH1,GH2,ICAM2,LIMD2,MAP3K3,MILR1,PSMC5,RN7SL805P,SCN4A,SMARCD2,SNORA76|ENSG00000266402.2,SNORD104,STRADA,TCAM1P,TEX2	0.00,0.61,0.89,0.76,0.61,0.24,0.75,0.92,0.75,0.97,0.64,0.85,0.34,0.88,0.00,0.96,0.00,0.64,0.79,0.00,0.00,0.81,0.00,0.00
RUBIC	0.84	19	12912024	19790549	-	ABHD8,AKAP8,AKAP8L,ANKLE1,ANO8,AP1M1,ARMC6,ARRDC2,ASF1B,ATP13A1,B3GNT3,BABAM1,BRD4,BST2,C19orf44,C19orf53,C19orf57,C19orf60,C19orf67,CACNA1A,CALR,CALR3,CASP14,CC2D1A,CCDC105,CCDC124,CCDC130,CD97,CERS1,CHERP,CIB3,CILP2,CLEC17A,COLGALT1,COMP,COPE,CPAMD8,CRLF1,CRTC1,CYP4F11,CYP4F12,CYP4F2,CYP4F22,CYP4F23P,CYP4F24P,CYP4F3,CYP4F8,DAND5,DCAF15,DDA1,DDX39A,DDX49,DNAJB1,DNASE2,ELL,EMR2,EMR3,EPHX3,EPS15L1…	0.24,0.87,0.82,0.53,0.24,0.87,0.69,0.34,0.84,0.48,0.67,0.84,0.95,0.96,0.00,0.42,0.42,0.24,0.00,0.81,0.97,0.34,0.88,0.79,0.24,0.24,0.34,0.00,0.67,0.79,0.00,0.34,0.24,0.69,0.93,0.80,0.24,0.61,0.91,0.53,0.42,0.78,0.34,0.00,0.00,0.53,0.24,0.34,0.34,0.69,0.88,0.53,0.91,0.76,0.88,0.00,0.00,0.34,0.82,0.81,0.24,0.42,0.73,0.53,0.90,0.75,0.73,0.61,0.34,0.97,0.90,0.57,0.64,0.24,0.67,0.69,0.34,0.53,0.61,0.61…
RUBIC	1.99	19	24391284	33878318	CCNE1	ANKRD27,C19orf12,C19orf40,CCNE1,CEBPA,CEBPG,CEP89,DPY19L3,GPATCH1,LINC00662,LINC00906,LRP3,NUDT19,PDCD5,PEPD,PLEKHF1,POP4,RGS9BP,RHPN2,RN7SKP22,RN7SL340P,RN7SL789P,RNA5SP470,RNA5SP471,RNA5SP472,SLC7A10,SLC7A9,SNORA68|ENSG00000201388.1,TDRD12,THEG5,TSHZ3,UQCRFS1,URI1,VSTM2B,WDR88,ZNF507,ZNF536,snoU13|ENSG00000238514.1	0.53,0.00,0.00,0.99,0.99,0.81,0.48,0.24,0.24,0.00,0.00,0.24,0.42,0.93,0.87,0.34,0.64,0.00,0.76,0.00,0.00,0.00,0.00,0.00,0.00,0.34,0.34,0.00,0.24,0.00,0.61,0.71,0.73,0.00,0.24,0.24,0.57,0.00
RUBIC	1.32	19	35496824	36674001	-	ALKBH6,APLP1,ARHGAP33,ATP4A,C19orf55,CAPNS1,CD22,CLIP3,COX6B1,COX7A1,DMKN,ETV2,FAM187B,FFAR1,FFAR2,FFAR3,FXYD1,FXYD3,FXYD5,FXYD7,GAPDHS,GPR42,GRAMD1A,HAMP,HAUS5,HCST,HPN,HSPB6,IGFLR1,KIRREL2,KMT2B,KRTDAP,LGI4,LIN37,LRFN3,LSR,MAG,MIR5196,NFKBID,NPHS1,OVOL3,POLR2I,PRODH2,PSENEN,RBM42,RN7SL402P,RN7SL491P,RN7SL765P,SBSN,SCN1B,SDHAF1,SYNE4,TBCB,THAP8,TMEM147,TYROBP,U2AF1L4,UPK1A,USF2,WBP7,WDR62,ZBTB32…	0.00,0.69,0.57,0.53,0.00,0.84,0.88,0.61,0.69,0.48,0.57,0.53,0.00,0.61,0.53,0.42,0.64,0.81,0.87,0.24,0.57,0.00,0.48,0.97,0.61,0.75,0.91,0.64,0.34,0.34,0.87,0.00,0.42,0.67,0.34,0.78,0.71,0.00,0.00,0.90,0.00,0.93,0.42,0.79,0.48,0.00,0.00,0.00,0.48,0.48,0.24,0.00,0.78,0.24,0.48,0.87,0.64,0.69,0.91,0.00,0.67,0.71,0.24
RUBIC	0.78	19	38230251	40520675	-	ACTN4,C19orf33,CAPN12,CATSPERG,CLC,DLL3,DPF1,DYRK1B,ECH1,EID2,EID2B,EIF3K,FAM98C,FBL,FBXO17,FBXO27,FCGBP,GGN,GMFG,HNRNPL,IFNL1,IFNL2,IFNL3,IFNL4,KCNK6,LEUTX,LGALS13,LGALS14,LGALS16,LGALS17A,LGALS4,LGALS7,LGALS7B,LRFN1,MAP4K1,MED29,MIR4530,MRPS12,NCCRP1,NFKBIB,PAF1,PAK4,PAPL,PLEKHG2,PPP1R14A,PSMC4,PSMD8,RASGRP4,RINL,RN7SL566P,RN7SL663P,RPS16,RYR1,SAMD4B,SARS2,SELV,SIPA1L3,SIRT2,SPINT2,SPRED3,SUPT5…	0.96,0.57,0.00,0.34,0.71,0.57,0.24,0.83,0.71,0.61,0.42,0.84,0.00,0.93,0.48,0.64,0.61,0.24,0.71,0.94,0.90,0.78,0.95,0.00,0.34,0.00,0.61,0.34,0.00,0.00,0.75,0.86,0.61,0.34,0.88,0.73,0.00,0.64,0.42,0.92,0.86,0.92,0.00,0.53,0.64,0.93,0.89,0.57,0.00,0.00,0.00,0.89,0.97,0.57,0.69,0.34,0.61,0.91,0.89,0.53,0.92,0.00,0.81,0.00,0.34,0.97,0.34,0.34,0.00,0.00
RUBIC	1.88	19	54080578	59101496	-	A1BG,AURKC,BRSK1,C19orf18,CACNG6,CACNG7,CACNG8,CCDC106,CDC42EP5,CHMP2A,CNOT3,COX6B2,DNAAF3,DPRX,DUXA,EPN1,EPS8L1,FAM71E2,FCAR,FIZ1,GALP,GP6,HSPBP1,IL11,ISOC2,KIR2DL1,KIR2DL3,KIR2DL4,KIR2DS4,KIR3DL1,KIR3DL2,KIR3DL3,KIR3DX1,LAIR1,LAIR2,LENG1,LENG8,LENG9,LILRA1,LILRA2,LILRA3,LILRA4,LILRA5,LILRA6,LILRB1,LILRB2,LILRB3,LILRB4,LILRB5,MBOAT7,MIMT1,MIR1323,MIR371A,MIR371B,MIR372,MIR373,MIR4752,MIR4754,MIR…	0.61,0.87,0.71,0.00,0.24,0.00,0.00,0.34,0.34,0.78,0.80,0.00,0.34,0.00,0.00,0.87,0.53,0.24,0.83,0.34,0.24,0.89,0.85,0.95,0.48,0.93,0.92,0.93,0.90,0.95,0.88,0.81,0.24,0.87,0.53,0.34,0.53,0.34,0.42,0.48,0.64,0.69,0.34,0.42,0.86,0.81,0.64,0.83,0.00,0.61,0.00,0.00,0.48,0.00,0.61,0.79,0.00,0.00,0.34,0.00,0.00,0.00,0.00,0.48,0.00,0.34,0.00,0.00,0.42,0.00,0.00,0.00,0.00,0.42,0.34,0.34,0.57,0.34,0.00,0.00…
RUBIC	5.56	20	51871570	53092518	ZNF217	BCAS1,CYP24A1,DOK5,MIR4756,PFDN4,TSHZ2,ZNF217	0.57,0.95,0.53,0.00,0.64,0.48,0.88
GISTIC2	8.02	20	51871571	53188299	ZNF217	BCAS1,CYP24A1,DOK5,MIR4756,PFDN4,TSHZ2,ZNF217	0.57,0.95,0.53,0.00,0.64,0.48,0.88
RUBIC	1.25	20	56359307	58166349	-	ANKRD60,APCDD1L,ATP5E,C20orf85,CTSZ,EDN3,GNAS,MGC4294,MIR296,MIR298,MIR4532,NELFCD,NPEPL1,PHACTR3,PPP4R1L,RAB22A,SLMO2,STX16,TUBB1,VAPB,ZNF831	0.00,0.34,0.61,0.24,0.73,0.78,0.98,0.00,0.67,0.24,0.00,0.84,0.00,0.61,0.42,0.53,0.00,0.78,0.88,0.82,0.34
RUBIC	1.68	21	14539981	17911449	-	ABCC13,ANKRD20A11P,CYP4F29P,HSPA13,LINC00478,LIPI,MIR99A,NRIP1,POTED,RBM11,RNA5SP488,SAMSN1,SNORD74|ENSG00000201025.1,USP25,snoU13|ENSG00000238591.1	0.53,0.00,0.00,0.67,0.00,0.34,0.79,0.94,0.53,0.48,0.00,0.64,0.00,0.71,0.00
