# Supplementary material for: RUBIC identifies driver genes by detecting recurrent DNA copy number breaks
Source: Nat Commun. 2016 Jul 11;7:12159. doi: 10.1038/ncomms12159 (PMC4942583; doi:10.1038/ncomms12159)
Supplement: Supplementary Data 9 — Recurrent Deletions, Breast Cancer (BRCA), Whole Exome Sequencing (WES), RUBIC and GISTIC2 [file ncomms12159-s10.xlsx]

## Sheet: Supplemental_file_7_recurrDels_
Supplementary Data 9: Recurrent Deletions; Breast Cancer (BRCA); Whole Exome Sequencing (WES); RUBIC and GISTIC2
Recurrent Deletions
Breast Cancer (BRCA)
Whole Exome Sequencing (WES)
RUBIC and GISTIC2
Method	Negative log10 q-value	Chr	Start	End	Bona fide (BRCA)	Genes (All)	Citation scores (higher = more cited)
GISTIC2	1.00	8	23711978	24771845	-	ADAM28,ADAM7,ADAMDEC1,NEFM,STC1	0.84,0.24,0.42,0.69,0.91
GISTIC2	3.05	8	133769511	133879278	-	PHF20L1,TG,TMEM71	0.53,0.93,0.00
RUBIC	3.36	9	21194562	26024802	CDKN2A	C9orf53,CDKN2A,CDKN2B,DMRTA1,ELAVL2,IFNA1,IFNA10,IFNA13,IFNA14,IFNA16,IFNA17,IFNA2,IFNA5,IFNA6,IFNA7,IFNA8,IFNE,IZUMO3,KLHL9,MIR31,MIR31HG,MTAP,RMRPP5,RN7SKP120,RN7SL151P,SNORD39|ENSG00000264379.1,TUSC1	0.00,1.00,0.99,0.34,0.76,0.98,0.90,0.91,0.90,0.89,0.91,0.96,0.90,0.89,0.89,0.90,0.64,0.00,0.57,0.93,0.34,0.93,0.00,0.00,0.00,0.00,0.53
GISTIC2	3.70	9	21861995	25678000	CDKN2A	C9orf53,CDKN2A,CDKN2B,DMRTA1,ELAVL2,IZUMO3,MTAP,RMRPP5,RN7SKP120,TUSC1	0.00,1.00,0.99,0.34,0.76,0.00,0.93,0.00,0.00,0.53
RUBIC	1.64	11	95098	6765252	-	ANO9,AP2A2,APBB1,ARFIP2,ART1,ART5,ASCL2,ATHL1,B4GALNT4,BET1L,BRSK2,C11orf21,C11orf35,C11orf40,C11orf42,C11orf89,CARS,CCKBR,CD151,CD81,CDHR5,CDKN1C,CEND1,CHID1,CHRNA10,CNGA4,CTSD,DCHS1,DEAF1,DNHD1,DRD4,DUSP8,EFCAB4A,EPS8L2,FAM160A2,FAM99A,FAM99B,GVINP1,H19,HBB,HBBP1,HBD,HBE1,HBG1,HBG2,HPX,HRAS,IFITM1,IFITM10,IFITM2,IFITM3,IFITM5,IGF2,ILK,INS,IRF7,KCNQ1,KCNQ1DN,KCNQ1OT1,LRRC56,LSP1|ENSG00000130592.…	0.42,0.89,0.87,0.57,0.48,0.00,0.69,0.42,0.42,0.67,0.73,0.24,0.00,0.00,0.00,0.00,0.61,0.93,0.95,0.97,0.53,0.98,0.24,0.48,0.57,0.00,0.97,0.24,0.75,0.48,0.90,0.53,0.00,0.48,0.42,0.00,0.00,0.24,0.93,0.97,0.24,0.83,0.84,0.91,0.89,0.83,1.00,0.87,0.24,0.67,0.81,0.24,0.99,0.98,0.98,0.96,0.92,0.42,0.81,0.00,0.00,0.92,0.00,0.00,0.00,0.00,0.57,0.89,0.57,0.00,0.00,0.53,0.64,0.97,0.98,0.90,0.89,0.81,0.00,0.97…
RUBIC	27.87	11	51555209	55073745	-	TRIM48,TRIM51HP	0.00,0.00
RUBIC	2.31	11	55355726	55425979	-	OR4C11,OR4P4,OR4S2	0.00,0.00,0.00
RUBIC	6.60	17	34607327	34632852	-	CCL3L1,TBC1D3C,TBC1D3H	0.73,0.42,0.42
RUBIC	2.05	17	39174104	44684900	BRCA1	AARSD1,ACBD4,ACLY,ADAM11,AOC2,AOC3,AOC4P,ARHGAP27,ARL17A,ARL17B,ARL4D,ASB16,ATP6V0A1,ATXN7L3,BECN1,BRCA1,C17orf104,C17orf105,C17orf53,C1QL1,CCDC103,CCDC43,CCR10,CD300LG,CNP,CNTD1,CNTNAP1,COA3,COASY,CRHR1,DBF4B,DCAKD,DHX58,DHX8,DNAJC7,DUSP3,EFTUD2,EIF1,ETV4,EZH1,FAM134C,FAM171A2,FAM187A,FAM215A,FAM215B,FKBP10,FMNL1,FZD2,G6PC,G6PC3,GAST,GFAP,GHDC,GJC1,GPATCH8,GRN,HAP1,HCRT,HDAC5,HEXIM1,HEXIM2,HIGD1…	0.57,0.42,0.87,0.42,0.24,0.76,0.00,0.42,0.24,0.34,0.69,0.24,0.71,0.24,0.98,1.00,0.00,0.00,0.34,0.24,0.24,0.48,0.73,0.34,0.80,0.00,0.67,0.48,0.73,0.87,0.57,0.57,0.78,0.61,0.81,0.81,0.90,0.71,0.95,0.75,0.53,0.24,0.00,0.24,0.00,0.67,0.78,0.73,0.82,0.67,0.94,0.94,0.34,0.76,0.64,0.96,0.67,0.57,0.94,0.93,0.71,0.53,0.96,0.48,0.76,0.94,0.97,0.78,0.95,0.00,0.57,0.34,0.57,0.84,0.93,0.76,0.87,0.94,0.97,0.42…
RUBIC	1.34	18	74548910	78011247	-	ADNP2,ATP9B,CTDP1,GALR1,HSBP1L1,KCNG2,MBP,NFATC1,PARD6G,PQLC1,RBFA,RBFADN,RNA5SP461,SALL3,SNORA25|ENSG00000199392.1,TXNL4A,ZNF236	0.53,0.42,0.87,0.71,0.00,0.00,0.93,0.97,0.42,0.24,0.24,0.24,0.00,0.53,0.00,0.67,0.48
RUBIC	3.94	19	66202	4891321	-	ABCA7,ABHD17A,ADAMTSL5,ADAT3,AES,AMH,ANKRD24,AP3D1,APBA3,APC2,ARID3A,ARRDC5,ATCAY,ATP5D,ATP8B3,AZU1,BSG,BTBD2,C19orf10,C19orf24,C19orf25,C19orf26,C19orf35,C19orf71,C19orf77,C2CD4C,CACTIN,CCDC94,CDC34,CELF5,CFD,CHAF1A,CIRBP,CNN2,CREB3L3,CSNK1G2,DAPK3,DAZAP1,DIRAS1,DOHH,DOT1L,DPP9,EBI3,EEF2,EFNA2,ELANE,FAM138F,FEM1A,FGF22,FSD1,FSTL3,FZR1,GADD45B,GAMT,GIPC3,GNA11,GNA15,GNG7,GPX4,GRIN3B,GZMM,HCN2,HDG…	0.73,0.53,0.34,0.34,0.85,0.96,0.24,0.80,0.64,0.75,0.86,0.00,0.42,0.53,0.42,0.82,0.99,0.71,0.00,0.24,0.42,0.00,0.24,0.00,0.00,0.00,0.57,0.24,0.96,0.24,0.48,0.93,0.81,0.61,0.61,0.57,0.80,0.78,0.48,0.53,0.88,0.80,0.71,0.94,0.75,0.96,0.24,0.67,0.53,0.53,0.79,0.96,0.90,0.64,0.48,0.88,0.81,0.57,0.92,0.61,0.75,0.42,0.61,0.81,0.83,0.24,0.34,0.92,0.34,0.00,0.86,0.00,0.71,0.67,0.67,0.97,0.90,0.91,0.86,0.34…
RUBIC	2.72	22	24349500	24379436	-	GSTT1	1.00
