# Supplementary material for: RUBIC identifies driver genes by detecting recurrent DNA copy number breaks
Source: Nat Commun. 2016 Jul 11;7:12159. doi: 10.1038/ncomms12159 (PMC4942583; doi:10.1038/ncomms12159)
Supplement: Supplementary Data 10 — Recurrent Amplifications, Breast Cancer (BRCA), low coverage Whole Genome Sequencing (lcWGS), RUBIC and GISTIC2 [file ncomms12159-s11.xlsx]

## Sheet: Supplemental_file_3_recurrAmps_
Supplementary Data 10: Recurrent Amplifications; Breast Cancer (BRCA); low coverage Whole Genome Sequencing (lcWGS); RUBIC and GISTIC2
Recurrent Amplifications
Breast Cancer (BRCA)
low coverage Whole Genome Sequencing (lcWGS)
RUBIC and GISTIC2
Method	Negative log10 q-value	Chr	Start	End	Bona fide (BRCA)	Genes (All)	Citation scores (higher = more cited)
RUBIC	0.87	1	39290000	46850000	-	AKIRIN1,AKR1A1,ARTN,ATP6V0B,B4GALT2,BEST4,BMP8A,BMP8B,BTBD19,C1orf210,C1orf228,C1orf50,CAP1,CCDC163P,CCDC17,CCDC23,CCDC24,CCDC30,CDC20,CITED4,CLDN19,COL9A2,CTPS,DEM1,DMAP1,DPH2,EBNA1BP2,EDN2,EIF2B3,ELOVL1,ERI3,ERMAP,FAM183A,FLJ32224,FOXJ3,GJA9,GJA9-MYCBP,GPBP1L1,GUCA2A,GUCA2B,HECTD3,HEYL,HIVEP3,HPCAL4,HPDL,HYI,IPO13,IPP,KCNQ4,KDM4A,KIAA0754,KIF2C,KLF17,LEPRE1,LOC100129924,LOC100130557,LOC10013277…	0.53,0.79,0.81,0.42,0.69,0.34,0.24,0.42,0.00,0.24,0.24,0.34,0.78,0.00,0.00,0.00,0.24,0.00,0.98,0.57,0.48,0.76,0.00,0.00,0.84,0.57,0.85,0.80,0.64,0.48,0.48,0.42,0.00,0.00,0.42,0.24,0.00,0.34,0.61,0.53,0.64,0.61,0.71,0.42,0.24,0.53,0.75,0.69,0.34,0.88,0.24,0.92,0.53,0.00,0.00,0.00,0.00,0.00,0.00,0.64,0.42,0.83,0.80,0.83,0.73,0.75,0.57,0.53,0.98,0.98,0.83,0.00,0.87,0.64,0.88,0.42,0.48,0.00,0.90,0.81…
RUBIC	5.53	1	147830000	151670000	-	ADAMTSL4,ANP32E,ANXA9,APH1A,ARNT,BNIPL,BOLA1,C1orf51,C1orf54,C1orf56,CA14,CDC42SE1,CERS2,CGN,CTSK,CTSS,ECM1,ENSA,FAM63A,FAM91A2,FCGR1A,FCGR1C,FLJ39739,GABPB2,GOLPH3L,HIST2H2AA3,HIST2H2AA4,HIST2H2AB,HIST2H2AC,HIST2H2BC,HIST2H2BE,HIST2H2BF,HIST2H3A,HIST2H3C,HIST2H3D,HIST2H4A,HIST2H4B,HORMAD1,LOC388692,LOC645166,LOC728855,LYSMD1,MCL1,MIR4257,MIR554,MLLT11,MRPS21,MTMR11,NBPF14,NBPF15,NBPF16,OTUD7B,PI…	0.64,0.78,0.57,0.73,0.96,0.61,0.53,0.00,0.24,0.34,0.34,0.57,0.84,0.67,0.94,0.89,0.84,0.53,0.34,0.00,0.92,0.48,0.00,0.34,0.48,0.88,0.57,0.82,0.95,0.53,0.97,0.73,0.91,0.96,0.42,0.93,0.87,0.57,0.00,0.24,0.00,0.24,0.99,0.00,0.00,0.73,0.42,0.42,0.24,0.48,0.00,0.82,0.80,0.81,0.75,0.78,0.24,0.00,0.00,0.00,0.00,0.00,0.88,0.67,0.92,0.96,0.76,0.73,0.34,0.86,0.42,0.90,0.85,0.78,0.69,0.57,0.00,0.57,0.00,0.53…
GISTIC2	9.46	1	149250001	150929999	-	ADAMTSL4,ANP32E,APH1A,ARNT,BOLA1,C1orf138,C1orf51,C1orf54,CA14,CTSK,CTSS,ECM1,ENSA,FAM72C,FCGR1A,FCGR1C,GOLPH3L,HIST2H2AA3,HIST2H2AA4,HIST2H2AB,HIST2H2AC,HIST2H2BE,HIST2H2BF,HIST2H3A,HIST2H3C,HIST2H3D,HIST2H4A,HIST2H4B,HORMAD1,LINC00568,MCL1,MIR4257,MRPS21,MTMR11,OTUD7B,PLEKHO1,PPIAL4C,PRPF3,RN7SL473P,RN7SL480P,RN7SL600P,RPRD2,SETDB1,SF3B4,SNORA40|ENSG00000253047.1,SV2A,TARS2,VPS45,snoU13|ENSG000…	0.64,0.78,0.73,0.96,0.53,0.00,0.00,0.24,0.34,0.94,0.89,0.84,0.53,0.00,0.92,0.48,0.48,0.88,0.57,0.82,0.95,0.97,0.73,0.91,0.96,0.42,0.93,0.87,0.57,0.00,0.99,0.00,0.42,0.42,0.82,0.75,0.00,0.88,0.00,0.00,0.00,0.73,0.90,0.85,0.00,0.69,0.57,0.67,0.00
RUBIC	5.64	1	153450000	156390000	SHC1	ADAM15,ADAR,AQP10,ARHGEF2,ASH1L,ATP8B2,BGLAP,C1orf182,C1orf189,C1orf43,C1orf61,C1orf85,CCT3,CHRNB2,CHTOP,CKS1B,CLK2,CREB3L4,CRTC2,DAP3,DCST1,DCST2,DENND4B,DPM3,EFNA1,EFNA3,EFNA4,FAM189B,FDPS,FLAD1,GATAD2B,GBA,GBAP1,GON4L,HAX1,HCN3,IL6R,ILF2,INTS3,JTB,KCNN3,KIAA0907,KRTCAP2,LAMTOR2,LENEP,LMNA,LOC100505666,LOC645676,MEX3A,MIR190B,MIR4258,MIR555,MIR92B,MSTO1,MSTO2P,MTX1,MUC1,NPR1,NUP210L,PAQR6,PBXIP…	0.92,0.95,0.42,0.92,0.76,0.42,0.89,0.00,0.24,0.61,0.42,0.00,0.92,0.81,0.78,0.94,0.73,0.64,0.90,0.85,0.24,0.42,0.00,0.42,0.92,0.71,0.80,0.53,0.87,0.48,0.75,0.89,0.34,0.64,0.88,0.34,0.97,0.92,0.81,0.71,0.81,0.34,0.48,0.57,0.34,0.99,0.00,0.00,0.00,0.00,0.00,0.00,0.57,0.57,0.24,0.71,1.00,0.69,0.24,0.24,0.67,0.85,0.78,0.42,0.48,0.42,0.82,0.67,0.86,0.34,0.76,0.84,0.64,0.24,0.42,0.91,0.76,0.78,0.64,0.92…
RUBIC	2.87	1	160190000	161650000	NIT1,PVRL4	ADAMTS4,APOA2,ARHGAP30,B4GALT3,C1orf192,CD244,CD48,CD84,COPA,DCAF8,DEDD,F11R,FCER1G,FCGR2A,FCGR2B,FCGR2C,FCGR3A,FCGR3B,HSPA6,HSPA7,ITLN1,ITLN2,KLHDC9,LY9,MPZ,NCSTN,NDUFS2,NHLH1,NIT1,NR1I3,PCP4L1,PEX19,PFDN2,PPOX,PVRL4,SDHC,SLAMF1,SLAMF6,SLAMF7,SUMO1P3,TOMM40L,TSTD1,UFC1,USF1,USP21,VANGL2	0.85,0.88,0.42,0.71,0.00,0.93,0.86,0.75,0.87,0.64,0.69,0.92,0.82,0.97,0.91,0.34,0.98,0.86,0.91,0.71,0.85,0.24,0.24,0.71,0.87,0.89,0.76,0.48,0.61,0.92,0.48,0.80,0.78,0.61,0.78,0.91,0.89,0.76,0.73,0.34,0.42,0.57,0.48,0.94,0.73,0.57
RUBIC	1.86	1	200370000	208610000	MDM4	ADIPOR1,ADORA1,ARL8A,ATP2B4,AVPR1B,BTG2,C1orf106,C1orf116,C1orf186,C4BPA,C4BPB,CACNA1S,CAMSAP2,CD34,CD46,CD55,CDK18,CHI3L1,CHIT1,CNTN2,CR1,CR1L,CR2,CSRP1,CTSE,CYB5R1,DDX59,DSTYK,DYRK3,EIF2D,ELF3,ELK4,ETNK2,FAIM3,FAM72A,FCAMR,FMOD,GOLT1A,GPR25,GPR37L1,IGFN1,IKBKE,IL10,IL19,IL20,IL24,IPO9,KDM5B,KDM5B-AS1,KIF14,KIF21B,KISS1,KLHDC8A,KLHL12,LAD1,LAX1,LEMD1,LGR6,LINC00260,LINC00303,LMOD1,LOC127841,LOC1…	0.95,0.83,0.61,0.86,0.71,0.95,0.42,0.48,0.24,0.75,0.71,0.81,0.53,0.98,0.95,0.95,0.76,0.96,0.81,0.87,0.88,0.24,0.95,0.76,0.78,0.67,0.34,0.53,0.67,0.53,0.90,0.83,0.42,0.00,0.61,0.24,0.80,0.34,0.24,0.00,0.00,0.96,1.00,0.87,0.86,0.96,0.78,0.91,0.00,0.85,0.61,0.98,0.24,0.48,0.48,0.53,0.34,0.53,0.00,0.00,0.61,0.00,0.00,0.00,0.00,0.00,0.00,0.00,0.00,0.00,0.48,0.95,0.98,0.00,0.00,0.57,0.53,0.81,0.53,0.82…
RUBIC	1.03	2	60730000	65850000	-	ACTR2,AFTPH,AHSA2,B3GNT2,BCL11A,C2orf74,CCT4,CEP68,COMMD1,DBIL5P2,EHBP1,FAM161A,FLJ16341,KIAA1841,LGALSL,LINC00309,LOC100132215,LOC339803,LOC339807,LOC400958,MDH1,MIR4434,OTX1,PAPOLG,PELI1,PEX13,PUS10,RAB1A,REL,SERTAD2,SLC1A4,SNORA70B,SPRED2,TMEM17,UGP2,USP34,VPS54,WDPCP,XPO1	0.89,0.57,0.34,0.67,0.91,0.42,0.90,0.42,0.84,0.00,0.81,0.24,0.00,0.48,0.48,0.00,0.00,0.00,0.00,0.00,0.75,0.00,0.53,0.61,0.75,0.57,0.61,0.88,0.97,0.61,0.71,0.00,0.80,0.24,0.48,0.64,0.57,0.34,0.98
RUBIC	2.42	3	4430000	5110000	-	BHLHE40,EGOT,ITPR1,LOC100507582,SUMF1	0.89,0.00,0.93,0.00,0.67
RUBIC	1.22	3	141810000	142110000	-	GK5,TFDP2,XRN1	0.34,0.80,0.80
RUBIC	1.56	3	171130000	172310000	-	FNDC3B,GHSR,PLD1,TMEM212,TNFSF10,TNIK	0.64,0.89,0.96,0.00,1.00,0.71
RUBIC	2.52	3	176250000	180010000	PIK3CA	ACTL6A,GNB4,KCNMB2,KCNMB3,MFN1,MRPL47,NDUFB5,PEX5L,PIK3CA,TBL1XR1,USP13,ZMAT3,ZNF639	0.93,0.73,0.42,0.00,0.85,0.42,0.42,0.48,1.00,0.87,0.79,0.79,0.57
GISTIC2	6.38	3	177610001	180029999	PIK3CA	ACTL6A,GNB4,KCNMB2,KCNMB3,MFN1,MRPL47,NDUFB5,PEX5L,PIK3CA,RNA5SP148,RNA5SP149,SNORA25|ENSG00000201957.1,USP13,ZMAT3,ZNF639,snoU13|ENSG00000239096.1	0.93,0.73,0.42,0.00,0.85,0.42,0.42,0.48,1.00,0.00,0.00,0.00,0.79,0.79,0.57,0.00
RUBIC	5.92	3	195010000	197850000	-	ACAP2,ANKRD18DP,APOD,BDH1,C3orf43,CEP19,DLG1,FBXO45,FYTTD1,IQCG,KIAA0226,LMLN,LOC100507086,LOC152217,LOC220729,LOC401109,LRCH3,LRRC33,MFI2,MFI2-AS1,MIR4797,MIR570,MIR922,MUC20,MUC4,NCBP2,OSTalpha,PAK2,PCYT1A,PIGX,PIGZ,PPP1R2,RNF168,RPL35A,SDHAP1,SDHAP2,SENP5,TCTEX1D2,TFRC,TM4SF19,TM4SF19-TCTEX1D2,TNK2,UBXN7,WDR53,ZDHHC19,hsa-mir-570,hsa-mir-922	0.57,0.24,0.80,0.48,0.00,0.34,0.96,0.53,0.24,0.00,0.00,0.24,0.00,0.00,0.24,0.00,0.48,0.00,0.89,0.00,0.00,0.34,0.00,0.61,0.96,0.86,0.00,0.94,0.73,0.42,0.00,0.76,0.89,0.82,0.00,0.24,0.48,0.34,0.98,0.00,0.00,0.92,0.69,0.24,0.34,0.00,0.00
GISTIC2	0.84	4	38910001	41389999	-	APBB2,CHRNA9,FAM114A1,KLB,KLHL5,LIAS,LIMCH1,MIR4802,MIR5591,N4BP2,NSUN7,PDS5A,RBM47,RFC1,RHOH,RN7SL558P,RNA5SP159,RNA5SP160,RPL9,SMIM14,SNORA51|ENSG00000201863.1,TMEM156,UBE2K,UCHL1,UGDH,WDR19,snoU13|ENSG00000238351.1	0.61,0.71,0.42,0.67,0.24,0.42,0.48,0.00,0.00,0.67,0.00,0.87,0.48,0.97,0.87,0.00,0.00,0.00,0.81,0.48,0.00,0.00,0.88,0.96,0.79,0.57,0.00
RUBIC	1.43	4	39330000	40750000	-	C4orf34,CHRNA9,KLB,LIAS,LOC344967,LOC401127,MIR4802,N4BP2,PDS5A,RBM47,RFC1,RHOH,RPL9,UBE2K,UGDH	0.00,0.71,0.67,0.42,0.00,0.00,0.00,0.67,0.87,0.48,0.97,0.87,0.81,0.88,0.79
GISTIC2	2.32	5	670001	829999	-	TPPP,ZDHHC11,ZDHHC11B	0.81,0.34,0.00
RUBIC	38.03	5	690000	810000	-	TPPP,ZDHHC11	0.81,0.34
RUBIC	2.26	5	13930000	14790000	-	ANKH,DNAH5,FAM105A,FAM105B,LOC100130744,TRIO	0.81,0.24,0.42,0.00,0.00,0.86
RUBIC	0.93	5	31330000	39930000	-	ADAMTS12,AGXT2,AMACR,BRIX1,C1QTNF3,C1QTNF3-AMACR,C5orf22,C5orf42,C9,CAPSL,DAB2,DNAJC21,DROSHA,EGFLAM,EGFLAM-AS4,FYB,GDNF,GOLPH3,IL7R,LIFR,LMBRD2,LOC340113,LOC646719,MIR3650,MIR4279,MIR580,MTMR12,NADKD1,NIPBL,NPR3,NUP155,OSMR,PDZD2,PRLR,RAD1,RAI14,RANBP3L,RICTOR,RXFP3,SKP2,SLC1A3,SLC45A2,SPEF2,SUB1,TARS,TTC23L,UGT3A1,UGT3A2,WDR70,ZFR,hsa-mir-4279,hsa-mir-579,hsa-mir-580	0.67,0.34,0.95,0.69,0.71,0.00,0.48,0.48,0.82,0.00,0.95,0.42,0.93,0.42,0.00,0.86,0.95,0.84,0.96,0.93,0.24,0.00,0.00,0.00,0.00,0.24,0.53,0.00,0.81,0.76,0.84,0.89,0.78,0.96,0.91,0.69,0.00,0.94,0.24,0.99,0.82,0.92,0.48,0.92,0.84,0.24,0.34,0.42,0.24,0.75,0.00,0.00,0.00
GISTIC2	0.74	5	172230001	172949999	-	ATP6V0E1,BNIP1,CREBRF,ERGIC1,RNA5SP200,RPL26L1,SNORA74B,STC2	0.00,0.67,0.24,0.61,0.00,0.64,0.00,0.84
RUBIC	2.65	5	172250000	172930000	-	ATP6V0E1,BNIP1,C5orf41,ERGIC1,LOC100268168,NKX2-5,RPL26L1,SNORA74B,STC2	0.00,0.67,0.00,0.61,0.00,0.83,0.64,0.00,0.84
GISTIC2	2.42	6	25970001	26509999	-	BTN1A1,BTN2A1,BTN2A2,BTN2A3P,BTN3A1,BTN3A2,BTN3A3,HFE,HIST1H1A,HIST1H1C,HIST1H1D,HIST1H1E,HIST1H1T,HIST1H2AB,HIST1H2AC,HIST1H2AD,HIST1H2AE,HIST1H2BB,HIST1H2BC,HIST1H2BD,HIST1H2BE,HIST1H2BF,HIST1H2BG,HIST1H2BH,HIST1H2BI,HIST1H3A,HIST1H3B,HIST1H3C,HIST1H3D,HIST1H3E,HIST1H3F,HIST1H3G,HIST1H4A,HIST1H4B,HIST1H4C,HIST1H4D,HIST1H4E,HIST1H4F,HIST1H4G,HIST1H4H,TRIM38	0.64,0.48,0.42,0.34,0.64,0.67,0.48,0.99,0.96,0.91,0.89,0.86,0.75,0.83,0.81,0.76,0.86,0.86,0.61,0.84,0.71,0.61,0.85,0.80,0.61,0.97,0.89,0.71,0.64,0.80,0.76,0.57,0.96,0.75,0.79,0.76,0.76,0.83,0.42,0.75,0.69
RUBIC	7.22	6	25990000	26590000	-	BTN1A1,BTN2A1,BTN2A2,BTN2A3P,BTN3A1,BTN3A2,BTN3A3,HCG11,HFE,HIST1H1A,HIST1H1C,HIST1H1D,HIST1H1E,HIST1H1T,HIST1H2AB,HIST1H2AC,HIST1H2AD,HIST1H2AE,HIST1H2BB,HIST1H2BC,HIST1H2BD,HIST1H2BE,HIST1H2BF,HIST1H2BG,HIST1H2BH,HIST1H2BI,HIST1H3A,HIST1H3B,HIST1H3C,HIST1H3D,HIST1H3E,HIST1H3F,HIST1H3G,HIST1H4A,HIST1H4B,HIST1H4C,HIST1H4D,HIST1H4E,HIST1H4F,HIST1H4G,HIST1H4H,HMGN4,LOC285819	0.64,0.48,0.42,0.34,0.64,0.67,0.48,0.00,0.99,0.96,0.91,0.89,0.86,0.75,0.83,0.81,0.76,0.86,0.86,0.61,0.84,0.71,0.61,0.85,0.80,0.61,0.97,0.89,0.71,0.64,0.80,0.76,0.57,0.96,0.75,0.79,0.76,0.76,0.83,0.42,0.75,0.48,0.00
RUBIC	1.08	6	30230000	38250000	-	ABCF1,ABHD16A,AGER,AGPAT1,AIF1,ANKS1A,APOM,ARMC12,ATAT1,ATF6B,ATP6V1G2,ATP6V1G2-DDX39B,B3GALT4,BAG6,BAK1,BRD2,BRPF3,BTBD9,BTNL2,C2,C4A,C4B,C6orf1,C6orf10,C6orf106,C6orf136,C6orf15,C6orf222,C6orf25,C6orf47,C6orf48,C6orf89,CCDC167,CCHCR1,CDKN1A,CDSN,CFB,CLIC1,CLPS,CLPSL1,CLPSL2,COL11A2,CPNE5,CSNK2B,CUTA,CYP21A1P,CYP21A2,DAXX,DDAH2,DDR1,DDX39B,DEF6,DHX16,DOM3Z,DPCR1,EGFL8,EHMT2,ETV7,FANCE,FGD2,FKBP5…	0.81,0.69,0.99,0.71,0.87,0.79,0.81,0.34,0.48,0.76,0.61,0.00,0.67,0.94,0.99,0.88,0.53,0.61,0.79,0.81,0.83,0.90,0.34,0.67,0.73,0.42,0.57,0.24,0.34,0.53,0.42,0.61,0.48,0.80,1.00,0.57,0.88,0.89,0.42,0.00,0.00,0.79,0.34,0.97,0.61,0.48,0.90,0.98,0.67,0.95,0.94,0.75,0.76,0.00,0.00,0.53,0.95,0.64,0.91,0.53,0.93,0.69,0.92,0.00,0.00,0.57,0.67,0.53,0.64,0.89,0.00,0.00,0.00,0.00,0.00,0.00,0.42,1.00,0.99,0.89…
RUBIC	1.47	6	41370000	45270000	-	AARS2,ABCC10,ATP6V0CP3,BYSL,C6orf108,C6orf132,C6orf223,C6orf226,CAPN11,CCND3,CDC5L,CNPY3,CRIP3,CUL7,CUL9,DLK2,FOXP4,FRS3,GNMT,GTPBP2,GUCA1A,GUCA1B,HSP90AB1,KIAA0240,KLC4,KLHDC3,LOC100132354,LRRC73,MAD2L1BP,MDFI,MEA1,MED20,MIR4641,MIR4642,MIR4647,MIR586,MRPL14,MRPL2,MRPS10,MRPS18A,NFKBIE,PEX6,PGC,POLH,POLR1C,PPP2R5D,PRICKLE4,PRPH2,PTCRA,PTK7,RPL7L1,RRP36,RSPH9,SLC22A7,SLC29A1,SLC35B2,SPATS1,SRF,SU…	0.64,0.83,0.00,0.81,0.00,0.00,0.24,0.00,0.00,0.97,0.93,0.24,0.24,0.89,0.78,0.24,0.67,0.71,0.82,0.42,0.42,0.24,0.97,0.00,0.48,0.53,0.00,0.24,0.79,0.67,0.48,0.79,0.00,0.00,0.00,0.00,0.53,0.53,0.61,0.42,0.86,0.48,0.87,0.97,0.81,0.87,0.53,0.48,0.48,0.85,0.48,0.57,0.42,0.42,0.94,0.64,0.24,0.97,0.84,0.78,0.34,0.24,0.84,0.53,0.24,0.48,0.48,0.76,0.34,0.76,0.48,1.00,0.89,0.69,0.69,0.00
RUBIC	1.24	6	105750000	112230000	BEND3,C6orf203	AIM1,AKD1,AMD1,ARMC2,ATG5,BEND3,C6orf186,C6orf203,CCDC162P,CD164,CDC40,CDK19,CEP57L1,DDO,FIG4,FOXO3,FYN,GPR6,GSTM2P1,GTF3C6,KIAA1919,LACE1,LINC00222,LOC100422737,MICAL1,NR2E1,OSTM1,PDSS2,PPIL6,PRDM1,PREP,QRSL1,REV3L,RPF2,RTN4IP1,SCML4,SEC63,SESN1,SLC16A10,SLC22A16,SMPD2,SNX3,SOBP,TRAF3IP2,TRAF3IP2-AS1,WASF1,ZBTB24,hsa-mir-587	0.75,0.00,0.87,0.48,0.92,0.61,0.00,0.57,0.34,0.75,0.71,0.73,0.53,0.48,0.64,0.99,0.99,0.24,0.00,0.24,0.24,0.34,0.34,0.00,0.64,0.71,0.79,0.69,0.24,0.96,0.80,0.34,0.89,0.57,0.42,0.00,0.78,0.76,0.42,0.69,0.76,0.81,0.24,0.87,0.24,0.87,0.57,0.00
GISTIC2	2.68	6	106130001	112149999	BEND3,C6orf203	AIM1,AK9,AMD1,ARMC2,ATG5,BEND3,C6orf183,C6orf203,C6orf3,CCDC162P,CD164,CDC40,CDK19,CEP57L1,DDO,FIG4,FOXO3,FYN,GPR6,GTF3C6,KIAA1919,LACE1,LINC00222,METTL24,MICAL1,MIR587,NR2E1,OSTM1,PDSS2,PPIL6,PRDM1,QRSL1,REV3L,RN7SKP211,RN7SL47P,RN7SL617P,RNA5SP211,RNA5SP212,RPF2,RTN4IP1,SCML4,SEC63,SESN1,SLC16A10,SLC22A16,SMPD2,SNORA40|ENSG00000212587.1,SNORA73|ENSG00000253090.1,SNX3,SOBP,TRAF3IP2,WASF1,ZBTB24,…	0.75,0.42,0.87,0.48,0.92,0.61,0.00,0.57,0.00,0.34,0.75,0.71,0.73,0.53,0.48,0.64,0.99,0.99,0.24,0.24,0.24,0.34,0.34,0.00,0.64,0.00,0.71,0.79,0.69,0.24,0.96,0.34,0.89,0.00,0.00,0.00,0.00,0.00,0.57,0.42,0.00,0.78,0.76,0.42,0.69,0.76,0.00,0.00,0.81,0.24,0.87,0.87,0.57,0.00,0.00,0.00,0.00,0.00
RUBIC	1.52	6	130990000	133870000	-	AKAP7,ARG1,C6orf192,CTAGE9,CTGF,ENPP1,ENPP3,EPB41L2,EYA4,LINC00326,LOC100507203,LOC100507254,MED23,MOXD1,OR2A4,RPS12,SNORA33,SNORD100,SNORD101,STX7,TAAR1,TAAR2,TAAR3,TAAR5,TAAR6,TAAR8,TAAR9,VNN1,VNN2,VNN3	0.34,0.88,0.00,0.34,0.98,0.90,0.61,0.78,0.61,0.00,0.00,0.00,0.92,0.34,0.34,0.84,0.00,0.00,0.00,0.82,0.53,0.42,0.24,0.24,0.24,0.24,0.00,0.61,0.53,0.34
RUBIC	0.72	6	138510000	138950000	-	HEBP2,KIAA1244,MIR3145,NHSL1,PBOV1,hsa-mir-3145	0.57,0.00,0.24,0.00,0.57,0.00
GISTIC2	1.35	7	1	9029999	-	ACTB,ADAP1,AIMP2,AMZ1,ANKRD61,AP5Z1,BRAT1,C1GALT1,C7orf26,C7orf50,CARD11,CCZ1,CCZ1B,CHST12,COL28A1,COX19,CYP2W1,CYTH3,DAGLB,EIF2AK1,EIF3B,ELFN1,FAM20C,FAM220A,FBXL18,FLJ20306,FOXK1,FSCN1,FTSJ2,GET4,GLCCI1,GNA12,GPER,GPR146,GRID2IP,GRIFIN,HEATR2,ICA1,INTS1,IQCE,KDELR2,LFNG,MAD1L1,MAFK,MICALL2,MIOS,MIR339,MIR3683,MIR4648,MIR4655,MIR4656,MIR589,MMD2,NUDT1,NXPH1,OCM,PAPOLB,PDGFA,PMS2,PMS2CL,PRKAR1B,P…	0.98,0.76,0.88,0.34,0.00,0.64,0.69,0.79,0.34,0.61,0.94,0.61,0.53,0.53,0.24,0.34,0.67,0.69,0.57,0.71,0.91,0.00,0.57,0.34,0.61,0.00,0.71,0.97,0.53,0.53,0.69,0.93,0.00,0.34,0.00,0.48,0.00,0.61,0.61,0.34,0.57,0.61,0.94,0.81,0.42,0.48,0.48,0.00,0.00,0.00,0.00,0.24,0.42,0.87,0.64,0.57,0.42,0.96,0.98,0.34,0.76,0.64,1.00,0.61,0.71,0.00,0.00,0.00,0.81,0.24,0.87,0.24,0.00,0.53,0.57,0.00,0.57,0.79,0.24,0.57…
RUBIC	2.97	7	4950000	6930000	-	ACTB,AIMP2,C7orf26,C7orf70,CCZ1,CCZ1B,CYTH3,DAGLB,EIF2AK1,FBXL18,FSCN1,GRID2IP,KDELR2,LOC389458,MIR589,MMD2,OCM,PMS2,PMS2CL,RAC1,RBAK,RBAK-LOC389458,RNF216,RNF216P1,RSPH10B,RSPH10B2,SLC29A4,TNRC18,USP42,WIPI2,ZDHHC4,ZNF12,ZNF815,ZNF853,ZNF890P,hsa-mir-589	0.98,0.88,0.34,0.00,0.61,0.53,0.69,0.57,0.71,0.61,0.97,0.00,0.57,0.00,0.24,0.42,0.57,0.98,0.34,1.00,0.71,0.00,0.81,0.24,0.24,0.00,0.57,0.57,0.64,0.69,0.42,0.61,0.00,0.24,0.00,0.00
GISTIC2	0.76	7	71970001	76309999	-	ABHD11,BAZ1B,BCL7B,CCL24,CCL26,CLDN3,CLDN4,CLIP2,DNAJC30,DTX2,EIF4H,ELN,FKBP6,FZD9,GATSL1,GATSL2,GTF2I,GTF2IRD1,GTF2IRD2,GTF2IRD2B,GTF2IRD2P1,HIP1,HSPB1,LAT2,LIMK1,LINC00035,MDH2,MIR4284,MIR4651,MIR590,MLXIPL,NCF1,NCF1B,NSUN5,NSUN5P1,NSUN5P2,PMS2P3,POM121,POM121C,POMZP3,POR,RFC2,RHBDD2,RN7SL212P,RN7SL265P,RN7SL377P,RN7SL625P,RN7SL642P,RNA5SP233,SNORA14A,SRCRB4D,SRRM3,STAG3L1,STAG3L2,STAG3L3,STX1A…	0.57,0.86,0.67,0.84,0.88,0.93,0.95,0.61,0.34,0.64,0.78,0.87,0.24,0.76,0.00,0.34,0.95,0.75,0.48,0.34,0.00,0.88,0.99,0.78,0.94,0.00,0.84,0.00,0.00,0.24,0.75,0.92,0.42,0.64,0.00,0.24,0.48,0.82,0.53,0.42,0.89,0.91,0.61,0.00,0.00,0.00,0.00,0.00,0.00,0.00,0.00,0.24,0.00,0.24,0.00,0.91,0.69,0.67,0.42,0.48,0.42,0.53,0.53,0.34,0.24,0.42,0.69,0.42,0.24,0.96,0.64,0.00
RUBIC	2.47	7	72070000	76070000	-	ABHD11,ABHD11-AS1,BAZ1B,BCL7B,CCL24,CCL26,CLDN3,CLDN4,CLIP2,DNAJC30,EIF4H,ELN,FKBP6,FZD9,GATSL1,GATSL2,GTF2I,GTF2IP1,GTF2IRD1,GTF2IRD2,GTF2IRD2B,GTF2IRD2P1,HIP1,HSPB1,LAT2,LIMK1,LOC100093631,LOC541473,MDH2,MIR4284,MIR4650-1,MIR4650-2,MIR4651,MIR590,MLXIPL,NCF1,NCF1B,NCF1C,NSUN5,NSUN5P1,NSUN5P2,PMS2L2,PMS2P3,PMS2P5,POM121,POM121C,POR,RFC2,RHBDD2,SBDSP1,SNORA14A,SPDYE5,SPDYE7P,SPDYE8P,SRCRB4D,SRRM3…	0.57,0.00,0.86,0.67,0.84,0.88,0.93,0.95,0.61,0.34,0.78,0.87,0.24,0.76,0.00,0.34,0.95,0.24,0.75,0.48,0.34,0.00,0.88,0.99,0.78,0.94,0.00,0.00,0.84,0.00,0.00,0.00,0.00,0.24,0.75,0.92,0.42,0.75,0.64,0.00,0.24,0.00,0.48,0.42,0.82,0.53,0.89,0.91,0.61,0.24,0.00,0.00,0.00,0.00,0.00,0.24,0.00,0.24,0.00,0.91,0.69,0.67,0.42,0.48,0.42,0.53,0.53,0.24,0.42,0.69,0.42,0.24,0.96,0.64,0.00,0.00
GISTIC2	0.83	7	95150001	101689999	-	ACHE,ACN9,ACTL6B,AGFG2,AP1S1,AP4M1,ARPC1A,ARPC1B,ASB4,ASNS,ATP5J2,AZGP1,AZGP1P1,BAIAP2L1,BHLHA15,BRI3,BUD31,C7orf43,C7orf61,C7orf76,CLDN15,CNPY4,COL26A1,COPS6,CPSF4,CUX1,CYP3A4,CYP3A43,CYP3A5,CYP3A7,DLX5,DLX6,DYNC1I1,EPHB4,EPO,FAM200A,FBXO24,FIS1,GAL3ST4,GATS,GIGYF1,GJC3,GNB2,GPC2,KPNA7,LAMTOR4,LMTK2,LRCH4,MBLAC1,MCM7,MEPCE,MIR106B,MIR25,MIR3609,MIR4653,MIR4658,MIR5692A1,MIR5692C2,MIR591,MIR93,MO…	0.93,0.00,0.73,0.42,0.81,0.64,0.73,0.78,0.53,0.90,0.69,0.92,0.42,0.79,0.67,0.61,0.61,0.34,0.24,0.24,0.57,0.42,0.24,0.92,0.78,0.94,0.99,0.71,0.98,0.86,0.79,0.53,0.75,0.95,0.97,0.34,0.48,0.86,0.53,0.34,0.57,0.53,0.87,0.34,0.34,0.42,0.86,0.53,0.24,0.97,0.78,0.86,0.78,0.00,0.00,0.00,0.00,0.00,0.24,0.86,0.24,0.24,0.42,0.73,0.73,0.00,0.34,0.34,0.71,0.34,0.69,0.24,0.57,0.64,0.81,0.53,0.64,0.73,0.64,0.24…
RUBIC	3.03	7	97590000	101770000	-	ACHE,ACTL6B,AGFG2,AP1S1,AP4M1,ARPC1A,ARPC1B,ATP5J2,ATP5J2-PTCD1,AZGP1,AZGP1P1,BAIAP2L1,BHLHA15,BRI3,BUD31,C7orf43,C7orf59,C7orf61,CLDN15,CNPY4,COPS6,CPSF4,CUX1,CYP3A4,CYP3A43,CYP3A5,CYP3A7,CYP3A7-CYP3AP1,EMID2,EPHB4,EPO,FAM200A,FBXO24,FIS1,GAL3ST4,GATS,GIGYF1,GJC3,GNB2,GPC2,KPNA7,LMTK2,LOC100129845,LOC100289187,LRCH4,MBLAC1,MCM7,MEPCE,MGC72080,MIR106B,MIR25,MIR3609,MIR4653,MIR4658,MIR93,MOGAT3,MO…	0.93,0.73,0.42,0.81,0.64,0.73,0.78,0.69,0.24,0.92,0.42,0.79,0.67,0.61,0.61,0.34,0.00,0.24,0.57,0.42,0.92,0.78,0.94,0.99,0.71,0.98,0.86,0.00,0.00,0.95,0.97,0.34,0.48,0.86,0.53,0.34,0.57,0.53,0.87,0.34,0.34,0.86,0.00,0.00,0.53,0.24,0.97,0.78,0.00,0.86,0.78,0.00,0.00,0.00,0.86,0.24,0.24,0.42,0.73,0.00,0.34,0.34,0.71,0.34,0.69,0.24,0.57,0.64,0.53,0.64,0.73,0.57,0.64,0.24,0.61,0.00,0.00,0.00,0.99,0.61…
RUBIC	1.39	7	151910000	152490000	-	ACTR3B,FABP5P3,LOC100128822,MLL3,XRCC2	0.53,0.00,0.00,0.00,0.96
RUBIC	4.92	8	36970000	38530000	BAG4,FGFR1,LSM1,ZNF703	ADRB3,ASH2L,BAG4,BRF2,C8orf86,DDHD2,EIF4EBP1,ERLIN2,FGFR1,GOT1L1,GPR124,LETM2,LOC728024,LSM1,PPAPDC1B,PROSC,RAB11FIP1,RNF5P1,STAR,WHSC1L1,ZNF703	0.89,0.93,0.81,0.61,0.00,0.69,0.98,0.84,0.98,0.34,0.00,0.24,0.00,0.76,0.00,0.24,0.83,0.48,0.90,0.75,0.61
GISTIC2	13.10	8	38010001	38169999	BAG4,LSM1	BAG4,DDHD2,LSM1,PPAPDC1B,WHSC1L1	0.81,0.69,0.76,0.00,0.75
RUBIC	4.27	8	41550000	42630000	-	ANK1,AP3M2,C8orf40,CHRNA6,CHRNB3,DKK4,IKBKB,KAT6A,PLAT,POLB,SLC20A2,VDAC3	0.81,0.48,0.00,0.73,0.79,0.75,0.99,0.90,0.95,0.97,0.75,0.82
RUBIC	1.71	8	99750000	104090000	-	ANKRD46,ATP6V1C1,AZIN1,COX6C,FBXO43,FLJ42969,GRHL2,KLF10,MIR4471,MIR599,MIR875,NACAP1,NCALD,ODF1,OSR2,PABPC1,POLR2K,RGS22,RNF19A,RRM2B,SNX31,SPAG1,STK3,UBR5,VPS13B,YWHAZ,ZNF706,hsa-mir-1273,hsa-mir-599,hsa-mir-875	0.61,0.71,0.61,0.64,0.48,0.00,0.69,0.91,0.24,0.00,0.00,0.34,0.61,0.24,0.24,0.97,0.94,0.34,0.64,0.91,0.24,0.48,0.92,0.94,0.61,0.99,0.34,0.00,0.00,0.00
RUBIC	3.76	8	116410000	117790000	TRPS1	EIF3H,LINC00536,TRPS1,UTP23	0.91,0.00,0.85,0.34
GISTIC2	7.67	8	127950001	129649999	MYC	CASC8,CCAT1,MIR1205,MIR1207,MIR1208,MYC,PCAT1,PCAT2,POU5F1B,PVT1,RN7SKP226,TMEM75	0.48,0.42,0.00,0.00,0.24,1.00,0.24,0.00,0.73,0.81,0.00,0.00
RUBIC	2.55	8	127970000	129370000	MYC	LOC727677,MIR1204,MIR1205,MIR1206,MIR1207,MIR1208,MYC,PCAT1,POU5F1B,PVT1,hsa-mir-1204,hsa-mir-1205,hsa-mir-1206,hsa-mir-1207,hsa-mir-1208	0.00,0.24,0.00,0.24,0.00,0.24,1.00,0.24,0.73,0.81,0.00,0.00,0.00,0.00,0.00
RUBIC	1.03	8	140950000	142370000	-	CHRAC1,DENND3,EIF2C2,GPR20,LOC731779,PTK2,SLC45A4,TRAPPC9,hsa-mir-151	0.57,0.57,0.00,0.00,0.00,1.00,0.24,0.61,0.00
GISTIC2	0.89	9	1	8489999	-	AK3,C9orf123,C9orf38,C9orf66,CARM1P1,CBWD1,CD274,CDC37L1,DMRT1,DMRT2,DMRT3,DOCK8,ERMP1,FAM138C,FOXD4,GLDC,GLIS3,IL33,INSL4,INSL6,JAK2,KANK1,KCNV2,KDM4C,KIAA0020,KIAA1432,KIAA2026,MIR4665,MLANA,PDCD1LG2,PLGRKT,PPAPDC2,PTPRD,RANBP6,RCL1,RFX3,RLN1,RLN2,RN7SL123P,RN7SL25P,RN7SL412P,RN7SL592P,RNA5SP279,SLC1A1,SMARCA2,SPATA6L,TPD52L3,UHRF2,VLDLR,snoU13|ENSG00000238654.1,snoU13|ENSG00000252110.1	0.57,0.00,0.00,0.34,0.00,0.53,0.98,0.53,0.67,0.34,0.34,0.83,0.48,0.00,0.64,0.48,0.61,0.94,0.48,0.24,1.00,0.81,0.42,0.84,0.00,0.00,0.42,0.00,0.93,0.82,0.53,0.00,0.82,0.61,0.67,0.53,0.76,0.84,0.00,0.00,0.00,0.00,0.00,0.75,0.97,0.24,0.24,0.84,0.87,0.00,0.00
RUBIC	2.20	9	210000	7490000	-	AK3,C9orf46,C9orf66,C9orf68,CD274,CDC37L1,DMRT1,DMRT2,DMRT3,DOCK8,ERMP1,FLJ35024,GLDC,GLIS3,GLIS3-AS1,IL33,INSL4,INSL6,JAK2,KANK1,KCNV2,KDM4C,KIAA0020,KIAA1432,KIAA2026,MIR101-2,MIR4665,MLANA,PDCD1LG2,PPAPDC2,RANBP6,RCL1,RFX3,RLN1,RLN2,SLC1A1,SMARCA2,TPD52L3,UHRF2,VLDLR,hsa-mir-101-2	0.57,0.00,0.34,0.00,0.98,0.53,0.67,0.34,0.34,0.83,0.48,0.00,0.48,0.61,0.00,0.94,0.48,0.24,1.00,0.81,0.42,0.84,0.00,0.00,0.42,0.57,0.00,0.93,0.82,0.00,0.61,0.67,0.53,0.76,0.84,0.75,0.97,0.24,0.84,0.87,0.00
RUBIC	2.57	9	12670000	14470000	-	C9orf146,FLJ41200,LURAP1L,MPDZ,NFIB,TYRP1	0.00,0.00,0.42,0.71,0.84,0.91
GISTIC2	2.33	10	3090001	9729999	GATA3	AKR1C1,AKR1C2,AKR1C3,AKR1C4,AKR1C7P,AKR1CL1,AKR1E2,ANKRD16,ASB13,ATP5C1,CALML3,CALML5,DKFZP667F0711,FAM208B,FBXO18,GATA3,GDI2,IL15RA,IL2RA,ITIH2,ITIH5,KIN,KLF6,LINC00702,LINC00703,LINC00704,LINC00705,LINC00707,LINC00708,LINC00709,MIR3155A,NET1,PFKFB3,PFKP,PITRM1,PRKCQ,RBM17,RN7SKP78,RN7SL445P,RNA5SP299,SFMBT2,SNORA14,TAF3,TUBAL3,U8|ENSG00000238840.1,U8|ENSG00000239142.1,U8|ENSG00000239148.1,U8|EN…	0.90,0.87,0.96,0.73,0.00,0.00,0.42,0.24,0.24,0.73,0.75,0.42,0.00,0.57,0.69,0.98,0.82,0.91,0.99,0.71,0.61,0.76,0.97,0.00,0.00,0.00,0.00,0.00,0.00,0.00,0.00,0.87,0.88,0.85,0.57,0.98,0.84,0.00,0.00,0.00,0.34,0.00,0.73,0.61,0.00,0.00,0.00,0.00,0.00,0.53
RUBIC	1.85	10	3150000	9310000	GATA3	AKR1C1,AKR1C2,AKR1C3,AKR1C4,AKR1CL1,AKR1E2,ANKRD16,ASB13,ATP5C1,CALML3,CALML5,FAM208B,FBXO18,FLJ45983,GATA3,GDI2,IL15RA,IL2RA,ITIH2,ITIH5,KIN,KLF6,LOC100216001,LOC100507034,LOC100507127,LOC338588,LOC399715,LOC439949,MIR3155A,MIR3155B,NET1,PFKFB3,PFKP,PITRM1,PRKCQ,RBM17,SFMBT2,TAF3,TUBAL3,UCN3,hsa-mir-3155,tAKR	0.90,0.87,0.96,0.73,0.00,0.42,0.24,0.24,0.73,0.75,0.42,0.57,0.69,0.00,0.98,0.82,0.91,0.99,0.71,0.61,0.76,0.97,0.00,0.00,0.00,0.00,0.00,0.00,0.00,0.00,0.87,0.88,0.85,0.57,0.98,0.84,0.34,0.73,0.61,0.53,0.00,0.00
RUBIC	2.79	10	61550000	64730000	-	ADO,ANK3,ARID5B,C10orf107,C10orf40,CCDC6,CDK1,EGR2,RHOBTB1,RTKN2,TMEM26,ZNF365	0.57,0.73,0.87,0.34,0.00,0.88,1.00,0.86,0.67,0.61,0.34,0.73
RUBIC	3.86	10	73570000	77050000	-	ADK,AGAP5,ANAPC16,ANXA7,AP3M1,ASCC1,BMS1P4,C10orf103,C10orf55,CAMK2G,CDH23,CHCHD1,CHST3,COMTD1,DDIT4,DNAJB12,DNAJC9,DUPD1,DUSP13,ECD,FAM149B1,FUT11,KAT6B,KIAA0913,LOC100507331,MCU,MICU1,MIR1256,MIR4676,MRPS16,MYOZ1,NDST2,NUDT13,OIT3,P4HA1,PLA2G12B,PLAU,PPP3CB,PSAP,SAMD8,SEC24C,SPOCK2,SYNPO2L,TTC18,USP54,VCL,VDAC2,ZMYND17	0.61,0.00,0.75,0.84,0.69,0.67,0.00,0.00,0.24,0.93,0.64,0.61,0.71,0.42,0.90,0.64,0.53,0.00,0.34,0.69,0.00,0.34,0.81,0.00,0.00,0.64,0.67,0.00,0.00,0.53,0.34,0.48,0.34,0.24,0.75,0.34,0.99,0.86,0.89,0.42,0.71,0.61,0.00,0.00,0.42,0.94,0.87,0.00
GISTIC2	1.65	10	79810001	81269999	-	LINC00595,LINC00856,PPIF,RPS24,SNORA71|ENSG00000201393.1,ZCCHC24,ZMIZ1	0.00,0.00,0.69,0.82,0.00,0.34,0.82
RUBIC	4.58	10	79830000	80790000	-	LOC100132987,LOC283050	0.00,0.00
RUBIC	1.87	10	84510000	84950000	-	NRG3	0.57
RUBIC	2.73	10	123230000	123970000	FGFR2	ATE1,FGFR2,NSMCE4A,TACC2	0.48,0.99,0.64,0.84
RUBIC	1.92	11	46090000	48410000	-	ACP2,AGBL2,AMBRA1,ARFGAP2,ARHGAP1,ATG13,C11orf49,C1QTNF4,CELF1,CHRM4,CKAP5,CREB3L1,DDB2,DGKZ,F2,FAM180B,FNBP4,HARBI1,KBTBD4,LOC100507401,LRP4,MADD,MDK,MIR3160-1,MIR3160-2,MIR4688,MTCH2,MYBPC3,NDUFS3,NR1H3,NUP160,OR4B1,OR4C3,OR4C45,OR4S1,OR4X1,OR4X2,PACSIN3,PHF21A,PSMC3,PTPMT1,PTPRJ,RAPSN,SLC39A13,SNORD67,SPI1,ZNF408,hsa-mir-3160-1,hsa-mir-3160-2,hsa-mir-3161	0.61,0.48,0.80,0.73,0.89,0.57,0.34,0.24,0.89,0.64,0.89,0.69,0.96,0.86,0.99,0.00,0.73,0.42,0.48,0.00,0.61,0.87,0.96,0.24,0.24,0.00,0.86,0.76,0.81,0.96,0.84,0.00,0.00,0.00,0.00,0.00,0.00,0.71,0.71,0.95,0.48,0.93,0.64,0.53,0.00,0.98,0.53,0.00,0.00,0.00
RUBIC	5.44	11	66910000	67550000	-	ACY3,ADRBK1,AIP,ALDH3B2,ANKRD13D,CABP2,CABP4,CARNS1,CDK2AP2,CLCF1,CORO1B,DOC2GP,GPR152,GSTP1,KDM2A,LOC100130987,NDUFV1,NUDT8,PITPNM1,POLD4,PPP1CA,PTPRCAP,RAD9A,RPS6KB2,SSH3,TBC1D10C,TBX10,TMEM134	0.00,0.93,0.95,0.34,0.48,0.34,0.34,0.24,0.48,0.71,0.73,0.00,0.24,1.00,0.86,0.00,0.61,0.42,0.64,0.73,0.97,0.57,0.96,0.88,0.48,0.34,0.34,0.53
RUBIC	4.54	11	69070000	70670000	CCND1	ANO1,CCND1,CTTN,FADD,FGF19,FGF3,FGF4,MIR548K,ORAOV1,PPFIA1,SHANK2,hsa-mir-548k	0.94,1.00,0.98,0.99,0.84,0.81,0.90,0.00,0.73,0.79,0.57,0.00
GISTIC2	20.11	11	69930001	70289999	-	ANO1,CTTN,FADD,MIR548K,PPFIA1	0.94,0.98,0.99,0.00,0.79
RUBIC	5.10	11	77170000	78090000	PAK1,RSF1	ALG8,AQP11,C11orf67,CLNS1A,GAB2,INTS4,KCTD14,KCTD21,NDUFC2,NDUFC2-KCTD14,PAK1,RSF1,THRSP,USP35	0.53,0.42,0.00,0.83,0.94,0.69,0.24,0.24,0.71,0.00,0.99,0.91,0.64,0.34
RUBIC	2.52	11	99950000	101730000	-	ARHGAP42,CNTN5,MIR3920,PGR,TMEM133,TRPC6	0.24,0.42,0.00,0.99,0.24,0.90
GISTIC2	1.78	12	1	3769999	-	ADIPOR2,B4GALNT3,CACNA1C,CACNA2D4,CBX3P4,CCDC77,DCP1B,EFCAB4B,ERC1,FAM138D,FBXL14,FKBP4,FOXM1,IQSEC3,ITFG2,KDM5A,LINC00940,LINC00942,LRTM2,MIR3649,NINJ2,NRIP2,PRMT8,RAD52,RHNO1,RN7SL852P,RNU4ATAC16P,SLC6A12,SLC6A13,TEAD4,TSPAN9,TULP3,WNK1,WNT5B	0.91,0.48,0.80,0.00,0.00,0.24,0.69,0.00,0.80,0.00,0.48,0.92,0.98,0.34,0.24,0.87,0.00,0.00,0.00,0.00,0.42,0.34,0.69,0.94,0.61,0.00,0.00,0.48,0.34,0.69,0.57,0.57,0.89,0.69
RUBIC	2.63	12	170000	3210000	-	ADIPOR2,B4GALNT3,C12orf32,CACNA1C,CACNA2D4,CCDC77,DCP1B,ERC1,FBXL14,FKBP4,FOXM1,IQSEC3,ITFG2,KDM5A,LOC100271702,LOC100292680,LOC100507424,LOC100652846,LOC283440,LOC574538,LRTM2,MIR3649,NINJ2,NRIP2,RAD52,SLC6A12,SLC6A13,TEAD4,TSPAN9,TULP3,WNK1,WNT5B	0.91,0.48,0.00,0.80,0.00,0.24,0.69,0.80,0.48,0.92,0.98,0.34,0.24,0.87,0.00,0.00,0.00,0.00,0.00,0.00,0.00,0.00,0.42,0.34,0.94,0.48,0.34,0.69,0.57,0.57,0.89,0.69
RUBIC	1.55	12	23390000	28710000	KRAS	ARNTL2,ASUN,BCAT1,BHLHE41,C12orf70,C12orf71,C12orf77,CASC1,CCDC91,FGFR1OP2,IFLTD1,ITPR2,KLHDC5,KRAS,LINC00477,LOC100506451,LRMP,LYRM5,MANSC4,MED21,MIR4302,MIR920,MRPS35,PPFIBP1,PTHLH,RASSF8,REP15,SOX5,SSPN,STK38L,TM7SF3,hsa-mir-4302,hsa-mir-920	0.53,0.71,0.73,0.79,0.00,0.00,0.00,0.53,0.53,0.71,0.00,0.73,0.00,1.00,0.00,0.00,0.61,0.24,0.00,0.89,0.00,0.34,0.57,0.69,0.97,0.61,0.24,0.69,0.81,0.76,0.57,0.00,0.00
GISTIC2	0.88	12	68890001	73349999	MDM2,YEATS4	BEST3,CCT2,CNOT2,CPM,CPSF6,FRS2,KCNMB4,LGR5,LRRC10,LYZ,MDM2,MYRFL,NUP107,PTPRB,PTPRR,RAB21,RAB3IP,RAP1B,RN7SL804P,SLC35E3,SNORA17|ENSG00000212461.1,SNORA70G,TBC1D15,THAP2,TMEM19,TPH2,TRHDE,TSPAN8,YEATS4,ZFC3H1	0.24,0.92,0.71,0.76,0.87,0.90,0.24,0.90,0.24,0.87,1.00,0.00,0.89,0.76,0.69,0.79,0.57,0.90,0.00,0.34,0.00,0.00,0.73,0.42,0.34,0.64,0.42,0.83,0.86,0.53
RUBIC	2.59	12	68910000	73550000	MDM2,YEATS4	BEST3,CCT2,CNOT2,CPM,CPSF6,FRS2,KCNMB4,LGR5,LOC100507250,LOC283392,LRRC10,LYZ,MDM2,MIR1279,MIR3913-1,MIR3913-2,MRS2P2,NUP107,PTPRB,PTPRR,RAB21,RAB3IP,RAP1B,SLC35E3,SNORA70G,TBC1D15,THAP2,TMEM19,TPH2,TRHDE,TSPAN8,YEATS4,ZFC3H1,hsa-mir-1279	0.24,0.92,0.71,0.76,0.87,0.90,0.24,0.90,0.00,0.00,0.24,0.87,1.00,0.00,0.24,0.00,0.00,0.89,0.76,0.69,0.79,0.57,0.90,0.34,0.00,0.73,0.42,0.34,0.64,0.42,0.83,0.86,0.53,0.00
RUBIC	1.84	12	120390000	125570000	-	AACS,ABCB9,ACADS,ANAPC5,ARL6IP4,ATP6V0A2,B3GNT4,BCL7A,BRI3BP,C12orf43,C12orf65,CABP1,CAMKK2,CCDC62,CCDC64,CCDC92,CDK2AP1,CLIP1,COQ5,COX6A1,DDX55,DENR,DHX37,DIABLO,DNAH10,DYNLL1,EIF2B1,FAM101A,GATC,GCN1L1,GTF2H3,HCAR1,HCAR2,HCAR3,HIP1R,HNF1A,HNF1A-AS1,HPD,IL31,KDM2B,KNTC1,LOC100506649,LOC100506668,LOC100507066,LOC100507091,LOC338799,LRRC43,MIR3908,MIR4304,MIR4498,MIR4700,MLEC,MLXIP,MORN3,MPHOSPH9,…	0.24,0.61,0.53,0.92,0.61,0.79,0.48,0.78,0.53,0.48,0.42,0.34,0.84,0.48,0.00,0.48,0.88,0.92,0.34,0.64,0.42,0.61,0.34,0.98,0.34,0.93,0.67,0.24,0.34,0.00,0.85,0.34,0.53,0.42,0.81,0.97,0.00,0.34,0.73,0.76,0.67,0.00,0.00,0.00,0.00,0.00,0.24,0.00,0.00,0.00,0.24,0.53,0.71,0.00,0.53,0.88,0.98,0.76,0.24,0.97,0.67,0.96,0.24,0.76,0.48,0.92,0.98,0.83,0.57,0.34,0.34,0.53,0.69,0.93,0.34,0.53,0.96,0.69,0.00,0.67…
RUBIC	1.24	13	31290000	31470000	-	ALOX5AP,TEX26-AS1	0.81,0.00
GISTIC2	2.06	13	96330001	100229999	-	DNAJC3,DOCK9,FARP1,GPR18,GPR183,HS6ST3,IPO5,LINC00359,LINC00449,MBNL2,MIR3170,MIR623,OXGR1,RAP2A,RN7SKP7,RN7SKP8,RN7SKP9,RN7SL164P,RN7SL60P,RNA5SP37,RNF113B,RNY3P6,SLC15A1,SNORD112|ENSG00000252154.1,STK24,TM9SF2,UBAC2,UGGT2,snR65|ENSG00000251901.1,snoU13|ENSG00000238407.1,snoU13|ENSG00000238522.1	0.75,0.48,0.53,0.48,0.48,0.42,0.94,0.00,0.00,0.53,0.24,0.00,0.42,0.82,0.00,0.00,0.00,0.00,0.00,0.00,0.42,0.00,0.91,0.00,0.79,0.61,0.69,0.42,0.00,0.00,0.00
RUBIC	1.55	13	96990000	100070000	-	DOCK9,FARP1,FKSG29,GPR18,GPR183,HS6ST3,IPO5,MBNL2,MIR3170,MIR548AN,MIR623,OXGR1,RAP2A,RNF113B,SLC15A1,STK24,UBAC2,UBAC2-AS1,hsa-mir-3170,hsa-mir-623	0.48,0.53,0.00,0.48,0.48,0.42,0.94,0.53,0.24,0.24,0.00,0.42,0.82,0.42,0.91,0.79,0.69,0.00,0.00,0.00
RUBIC	2.12	13	113650000	115090000	-	ADPRHL1,ATP4B,CDC16,CHAMP1,CUL4A,DCUN1D2,F10,F7,FAM70B,FLJ41484,FLJ44054,GAS6,GRK1,GRTP1,LAMP1,LINC00552,LOC100506394,MCF2L,PCID2,PROZ,RASA3,TFDP1,TMCO3,UPF3A	0.24,0.67,0.94,0.80,0.97,0.48,0.90,0.95,0.00,0.00,0.00,0.94,0.61,0.42,0.91,0.00,0.00,0.78,0.61,0.69,0.69,0.92,0.42,0.78
RUBIC	4.75	14	68270000	69590000	-	ACTN1,DCAF5,RAD51B,ZFP36L1,ZFYVE26	0.94,0.48,0.92,0.81,0.53
RUBIC	2.79	14	106050000	106190000	-	ELK2AP	0.42
GISTIC2	3.45	15	90250001	91049999	-	ANPEP,AP3S2,C15orf38,CIB1,GABARAPL3,GDPGP1,IDH2,IQGAP1,MESP1,MESP2,MIR3174,MIR5009,MIR5094,NGRN,RN7SL346P,RN7SL736P,RN7SL755P,SEMA4B,TTLL13,WDR93,ZNF710,ZNF774	0.95,0.53,0.00,0.87,0.00,0.34,0.98,0.97,0.34,0.24,0.00,0.00,0.00,0.34,0.00,0.00,0.00,0.42,0.00,0.00,0.00,0.00
RUBIC	0.89	15	90270000	91030000	-	ANPEP,AP3S2,C15orf38,C15orf38-AP3S2,C15orf58,CIB1,GABARAPL3,IDH2,IQGAP1,MESP1,MESP2,NGRN,SEMA4B,TTLL13,WDR93,ZNF710,ZNF774,hsa-mir-3174	0.95,0.53,0.00,0.34,0.00,0.87,0.00,0.98,0.97,0.34,0.24,0.34,0.42,0.00,0.00,0.00,0.00,0.00
RUBIC	4.04	15	99090000	99930000	IGF1R	IGF1R,LRRC28,MIR4714,PGPEP1L,SYNM,TTC23	1.00,0.24,0.00,0.00,0.78,0.24
RUBIC	8.30	16	90000	5170000	-	ABCA17P,ABCA3,ADCY9,ALG1,AMDHD2,ANKS3,ARHGDIG,ATP6V0C,AXIN1,BAIAP3,C16orf11,C16orf13,C16orf42,C16orf5,C16orf59,C16orf71,C16orf73,C16orf79,C16orf89,C16orf90,C16orf91,C16orf96,C1QTNF8,CACNA1H,CASKIN1,CCDC154,CCDC64B,CCDC78,CCNF,CEMP1,CHTF18,CLCN7,CLDN6,CLDN9,CLUAP1,CORO7,CORO7-PAM16,CRAMP1L,CREBBP,DECR2,DNAJA3,DNASE1,DNASE1L2,E4F1,ECI1,EME2,ERVK13-1,FAHD1,FAM100A,FAM173A,FAM195A,FAM86A,FBXL16,FLJ39…	0.00,0.84,0.67,0.61,0.34,0.34,0.64,0.69,0.97,0.42,0.00,0.34,0.00,0.00,0.34,0.00,0.00,0.00,0.34,0.00,0.24,0.00,0.00,0.81,0.48,0.24,0.00,0.42,0.69,0.34,0.76,0.80,0.85,0.69,0.57,0.57,0.48,0.00,1.00,0.57,0.92,0.79,0.42,0.81,0.57,0.34,0.00,0.57,0.00,0.24,0.34,0.00,0.53,0.00,0.00,0.48,0.34,0.87,0.42,0.64,0.34,0.69,0.78,0.34,0.95,0.86,0.00,0.42,0.69,0.34,0.71,0.57,0.24,0.57,0.81,0.94,0.00,0.24,0.69,0.42…
RUBIC	1.75	16	10370000	12150000	-	ATF7IP2,BCAR4,CIITA,CLEC16A,DEXI,EMP2,FAM18A,GSPT1,LITAF,NUBP1,PRM1,PRM2,PRM3,RMI2,RSL1D1,SNN,SNX29,SOCS1,TEKT5,TNFRSF17,TNP2,TXNDC11,ZC3H7A,hsa-mir-548h-2	0.34,0.34,0.96,0.75,0.42,0.76,0.00,0.86,0.88,0.69,0.57,0.67,0.00,0.71,0.87,0.34,0.48,0.98,0.00,0.90,0.48,0.42,0.57,0.00
RUBIC	2.95	16	16090000	16250000	-	ABCC1,ABCC6	0.99,0.83
RUBIC	73.47	16	32650000	33450000	-	LOC390705,SLC6A10P,TP53TG3,TP53TG3B,TP53TG3C	0.00,0.34,0.34,0.24,0.24
GISTIC2	41.64	16	32850001	33449999	-	HERC2P8,SLC6A10P,TP53TG3B,TP53TG3C	0.00,0.34,0.24,0.24
GISTIC2	0.95	16	69450001	70309999	-	AARS,CLEC18A,CLEC18C,CYB5B,EXOSC6,FKSG63,MIR140,MIR1538,NFAT5,NOB1,NQO1,PDPR,PDXDC2P,RN7SL279P,RN7SL407P,SNORA62|ENSG00000252443.1,WWP2,snoU13|ENSG00000238683.1,snoU13|ENSG00000238734.1	0.71,0.24,0.00,0.71,0.73,0.00,0.71,0.00,0.90,0.79,0.99,0.42,0.34,0.00,0.00,0.00,0.84,0.00,0.00
RUBIC	6.07	16	70110000	70290000	-	AARS,CLEC18C,EXOSC6,LOC729513,PDPR	0.71,0.00,0.73,0.00,0.42
RUBIC	1.46	17	22130000	31150000	-	ABHD15,ADAP2,ALDOC,ANKRD13B,ARGFXP2,ATAD5,BLMH,C17orf108,C17orf63,C17orf75,C17orf79,CDK5R1,CORO6,CPD,CRLF3,CRYBA1,DHRS13,DPRXP4,EFCAB5,ERAL1,EVI2A,EVI2B,FLOT2,FOXN1,GIT1,GOSR1,IFT20,KIAA0100,KRT18P55,KSR1,LGALS9,LRRC37B,LRRC37BP1,MIR144,MIR193A,MIR3184,MIR365B,MIR423,MIR451A,MIR451B,MIR4522,MIR4523,MIR4723,MIR4724,MIR4725,MIR4732,MIR4733,MIR632,MYO18A,MYO1D,NEK8,NF1,NLK,NOS2,NSRP1,NUFIP2,OMG,PHF1…	0.00,0.57,0.69,0.42,0.00,0.80,0.87,0.00,0.00,0.34,0.00,0.88,0.34,0.81,0.73,0.53,0.34,0.00,0.42,0.64,0.69,0.64,0.89,0.53,0.87,0.71,0.42,0.53,0.00,0.88,0.89,0.67,0.42,0.69,0.73,0.00,0.48,0.69,0.84,0.00,0.00,0.00,0.00,0.00,0.00,0.00,0.00,0.24,0.78,0.64,0.64,0.99,0.89,0.99,0.64,0.71,0.57,0.69,0.67,0.24,0.73,0.00,0.24,0.89,0.00,0.73,0.79,0.00,0.69,0.67,0.87,0.69,0.42,0.00,0.00,0.34,0.00,0.00,0.00,0.90…
RUBIC	4.58	17	37450000	38250000	ERBB2,GRB7,STARD3	CDK12,CSF3,ERBB2,FBXL20,GRB7,GSDMA,GSDMB,IKZF3,LRRC3C,MED1,MED24,MIEN1,MIR4728,NEUROD2,NR1D1,ORMDL3,PGAP3,PNMT,PPP1R1B,PSMD3,SNORD124,STARD3,TCAP,THRA,ZPBP2	0.84,0.97,1.00,0.48,0.93,0.71,0.82,0.86,0.00,0.97,0.90,0.73,0.00,0.61,0.84,0.86,0.57,0.75,0.87,0.91,0.00,0.76,0.57,0.98,0.57
RUBIC	2.98	17	46830000	49410000	ZNF652	ABCC3,ABI3,ACSF2,ANKRD40,ATP5G1,B4GALNT2,CACNA1G,CALCOCO2,CHAD,COL1A1,DLX3,DLX4,EME1,EPN3,FAM117A,FLJ40194,FLJ45513,GIP,GNGT2,HILS1,IGF2BP1,ITGA3,KAT7,LINC00483,LOC253962,LOC284080,LOC400604,LRRC59,LUC7L3,MBTD1,MRPL27,MYCBPAP,NGFR,NME1,NME1-NME2,NME2,NXPH3,PDK2,PHB,PHOSPHO1,PPP1R9B,RSAD1,SAMD14,SGCA,SLC35B1,SNF8,SPAG9,SPATA20,SPOP,TAC4,TMEM92,TOB1,TTLL6,UBE2Z,UTP18,WFIKKN2,XYLT2,ZNF652	0.93,0.67,0.24,0.42,0.48,0.64,0.61,0.86,0.34,0.97,0.79,0.84,0.80,0.53,0.24,0.00,0.00,0.71,0.34,0.00,0.94,0.97,0.88,0.00,0.00,0.00,0.00,0.75,0.80,0.48,0.57,0.42,0.98,0.99,0.78,0.94,0.24,0.75,0.98,0.42,0.76,0.24,0.42,0.75,0.34,0.73,0.86,0.34,0.86,0.48,0.34,0.91,0.00,0.69,0.73,0.00,0.53,0.69
RUBIC	2.98	17	56710000	62790000	MIR21,PPM1D,RPS6KB1	ACE,APPBP2,BCAS3,BRIP1,C17orf64,C17orf72,C17orf82,CA4,CCDC47,CD79B,CEP95,CLTC,CSH1,CSH2,CSHL1,CYB561,DCAF7,DDX42,DDX5,DHX40,EFCAB3,ERN1,FTSJ3,GDPD1,GH1,GH2,HEATR6,ICAM2,INTS2,KCNH6,LIMD2,LOC146880,LOC645638,LOC653653,LOC729683,MAP3K3,MARCH10,MED13,METTL2A,MILR1,MIR21,MIR301A,MIR3064,MIR454,MIR4729,MIR4737,MIR5047,MIR548W,MRC2,NACA2,PECAM1,PLEKHM1P,POLG2,PPM1D,PPM1E,PRR11,PSMC5,PTRH2,RAD51C,RNFT1,…	0.99,0.67,0.67,0.97,0.00,0.00,0.42,0.48,0.61,0.89,0.48,0.97,0.76,0.61,0.24,0.57,0.86,0.75,0.97,0.42,0.00,0.92,0.75,0.42,0.97,0.64,0.42,0.85,0.61,0.42,0.34,0.00,0.00,0.00,0.00,0.88,0.34,0.88,0.42,0.00,0.99,0.53,0.00,0.00,0.00,0.00,0.00,0.00,0.83,0.53,0.96,0.00,0.64,0.95,0.42,0.48,0.96,0.75,0.94,0.34,0.99,0.00,0.64,0.53,0.79,0.53,0.93,0.00,0.00,0.81,0.42,0.24,0.00,0.00,0.87,0.57,0.00,0.53,0.00,0.76…
GISTIC2	8.94	17	60390001	62909999	-	ACE,C17orf72,CCDC47,CD79B,CEP95,CSH1,CSH2,CSHL1,CYB561,DCAF7,DDX42,DDX5,EFCAB3,ERN1,FTSJ3,GH1,GH2,ICAM2,KCNH6,LIMD2,LRRC37A3,MAP3K3,MARCH10,METTL2A,MILR1,MIR3064,MIR5047,MIR633,MRC2,PLEKHM1P,POLG2,PSMC5,RN7SL404P,RN7SL409P,RN7SL805P,SCN4A,SMARCD2,SMURF2,SNORA76|ENSG00000266402.2,SNORD104,STRADA,TACO1,TANC2,TCAM1P,TEX2,TLK2	0.99,0.00,0.61,0.89,0.48,0.76,0.61,0.24,0.57,0.86,0.75,0.97,0.00,0.92,0.75,0.97,0.64,0.85,0.42,0.34,0.24,0.88,0.34,0.42,0.00,0.00,0.00,0.42,0.83,0.00,0.64,0.96,0.00,0.00,0.00,0.64,0.79,0.93,0.00,0.00,0.81,0.42,0.24,0.00,0.00,0.76
RUBIC	0.87	17	73010000	75730000	-	AANAT,ACOX1,ARMC7,ATP5H,C17orf109,C17orf110,CASKIN2,CDK3,CYGB,EVPL,EXOC7,FAM100B,FBF1,FOXJ1,GALK1,GALR2,GGA3,GRB2,H3F3B,HN1,ICT1,ITGB4,JMJD6,KCTD2,KIAA0195,LINC00338,LLGL2,LOC100287042,LOC100507218,LOC100507246,LOC100507351,METTL23,MFSD11,MGAT5B,MIF4GD,MIR3678,MIR4316,MIR4738,MIR636,MRPL38,MRPS7,MXRA7,MYO15B,NT5C,NUP85,PRCD,PRPSAP1,QRICH2,RECQL5,RHBDF2,RNF157,SAP30BP,SCARNA16,SEC14L1,SEPT9,SLC16A…	0.57,0.53,0.24,0.67,0.00,0.00,0.48,0.86,0.80,0.64,0.79,0.00,0.42,0.34,0.67,0.61,0.88,1.00,0.80,0.67,0.61,0.97,0.79,0.42,0.00,0.00,0.76,0.00,0.00,0.00,0.00,0.24,0.24,0.69,0.48,0.00,0.00,0.00,0.34,0.57,0.67,0.34,0.24,0.61,0.82,0.00,0.67,0.24,0.81,0.57,0.34,0.69,0.00,0.61,0.93,0.48,0.53,0.00,0.00,0.00,0.97,0.75,0.96,0.61,0.48,0.98,0.53,0.00,0.61,0.57,0.61,0.75,0.81,0.24,0.69,0.00,0.00,0.00
RUBIC	1.55	18	2530000	3730000	-	CBX3P2,DLGAP1,EMILIN2,FLJ35776,LOC727896,LPIN2,METTL4,MYL12A,MYL12B,MYOM1,NDC80,SMCHD1,TGIF1	0.00,0.53,0.48,0.00,0.00,0.53,0.24,0.73,0.80,0.34,0.94,0.79,0.89
RUBIC	1.98	18	13610000	14170000	-	C18orf1,FAM210A,MC2R,MC5R,MIR4526,RNMT,ZNF519	0.00,0.34,0.81,0.53,0.24,0.67,0.24
RUBIC	1.18	19	32850000	35070000	-	ANKRD27,C19orf40,CEBPA,CEBPG,CEP89,CHST8,DPY19L3,GPATCH1,GPI,KCTD15,KIAA0355,LOC400684,LOC80054,LRP3,LSM14A,NUDT19,PDCD2L,PDCD5,PEPD,RGS9BP,RHPN2,SCGB1B2P,SLC7A10,SLC7A9,TDRD12,UBA2,WDR88,WTIP,ZNF507	0.53,0.00,0.99,0.81,0.48,0.42,0.24,0.24,0.92,0.69,0.34,0.24,0.00,0.24,0.71,0.42,0.53,0.93,0.87,0.00,0.76,0.00,0.34,0.34,0.24,0.84,0.24,0.61,0.24
RUBIC	1.02	19	36490000	39950000	-	ACTN4,ALKBH6,C19orf33,C19orf46,CAPN12,CAPNS1,CATSPERG,CLIP3,COX7A1,DPF1,ECH1,EIF3K,FAM98C,FBXO17,FBXO27,GGN,GMFG,HKR1,HNRNPL,IL28A,IL28B,IL29,KCNK6,LGALS4,LGALS7,LGALS7B,LOC100134317,LOC100506930,LOC100507433,LOC100631378,LOC284408,LOC284412,LOC643669,LOC644189,LOC644554,LOC728752,LRFN1,MAP4K1,MED29,MIR4530,MRPS12,NCCRP1,NFKBIB,PAF1,PAK4,PAPL,PLEKHG2,POLR2I,PPP1R14A,PSMD8,RASGRP4,RINL,RPS16,RYR1,…	0.96,0.00,0.57,0.00,0.00,0.84,0.34,0.61,0.48,0.24,0.71,0.84,0.00,0.48,0.64,0.24,0.71,0.42,0.94,0.00,0.00,0.00,0.34,0.75,0.86,0.61,0.00,0.00,0.00,0.00,0.00,0.24,0.00,0.00,0.00,0.00,0.34,0.88,0.73,0.00,0.64,0.42,0.92,0.86,0.92,0.00,0.53,0.93,0.64,0.89,0.57,0.00,0.89,0.97,0.57,0.69,0.61,0.91,0.89,0.53,0.92,0.00,0.78,0.24,0.67,0.00,0.34,0.48,0.24,0.97,0.34,0.75,0.42,0.34,0.53,0.00,0.53,0.24,0.24,0.34…
RUBIC	1.43	19	49250000	50450000	-	AKT1S1,ALDH16A1,AP2A1,ATF5,BAX,BCAT2,BCL2L12,C19orf73,C19orf76,CCDC155,CD37,CGB,CGB1,CGB2,CGB5,CGB7,CGB8,CPT1C,DHDH,DKKL1,FCGRT,FGF21,FLT3LG,FTL,FUT1,FUZ,GYS1,HRC,HSD17B14,IL4I1,IRF3,IZUMO1,KCNA7,LHB,LIN7B,LOC100506033,LOC100507003,MED25,MIR150,MIR4324,MIR4749,MIR4750,MIR4751,NOSIP,NTF4,NUCB1,NUP62,PIH1D1,PLEKHA4,PNKP,PPFIA3,PPP1R15A,PRMT1,PRR12,PRRG2,PTH2,PTOV1,RCN3,RPL13A,RPL13AP5,RPS11,RRAS,RU…	0.84,0.57,0.91,0.85,1.00,0.67,0.92,0.00,0.00,0.34,0.73,0.96,0.69,0.61,0.85,0.71,0.67,0.61,0.57,0.42,0.85,0.80,0.90,0.90,0.82,0.42,0.76,0.42,0.42,0.64,0.99,0.34,0.00,0.86,0.48,0.00,0.00,0.87,0.85,0.00,0.00,0.00,0.00,0.69,0.76,0.75,0.93,0.57,0.00,0.84,0.53,0.87,0.97,0.48,0.34,0.00,0.78,0.24,0.86,0.00,0.86,0.88,0.96,0.64,0.48,0.00,0.00,0.00,0.00,0.00,0.00,0.00,0.00,0.93,0.48,0.64,0.64,0.24,0.42,0.00…
RUBIC	2.76	19	53350000	59090000	-	A1BG,A1BG-AS1,AURKC,BIRC8,BRSK1,C19orf18,C19orf51,CACNG6,CACNG7,CACNG8,CCDC106,CDC42EP5,CHMP2A,CNOT3,COX6B2,DPRX,DUXA,EPN1,EPS8L1,ERVV-1,ERVV-2,FAM71E2,FCAR,FIZ1,FKBP1AP1,GALP,GP6,HSPBP1,IL11,ISOC2,KIR2DL1,KIR2DL3,KIR2DL4,KIR2DS4,KIR3DL1,KIR3DL2,KIR3DL3,KIR3DX1,LAIR1,LAIR2,LENG1,LENG8,LENG9,LILRA1,LILRA2,LILRA3,LILRA4,LILRA5,LILRA6,LILRB1,LILRB2,LILRB3,LILRB4,LILRB5,LILRP2,LOC100128252,LOC1001283…	0.61,0.00,0.87,0.57,0.71,0.00,0.00,0.24,0.00,0.00,0.34,0.34,0.78,0.80,0.00,0.00,0.00,0.87,0.53,0.42,0.24,0.24,0.83,0.34,0.00,0.24,0.89,0.85,0.95,0.48,0.93,0.92,0.93,0.90,0.95,0.88,0.81,0.24,0.87,0.53,0.34,0.53,0.34,0.42,0.48,0.64,0.69,0.34,0.42,0.86,0.81,0.64,0.83,0.00,0.24,0.00,0.00,0.00,0.00,0.00,0.00,0.00,0.00,0.00,0.61,0.00,0.00,0.00,0.00,0.00,0.48,0.00,0.61,0.79,0.00,0.00,0.34,0.42,0.34,0.24…
GISTIC2	2.07	19	57170001	59128983	-	A1BG,AURKC,C19orf18,CHMP2A,DUXA,MIMT1,MIR4754,MZF1,PEG3,RN7SL525P,RN7SL526P,RN7SL693P,RNA5SP473,RPL23AP79,RPS5,SLC27A5,TRAPPC2P1,TRIM28,U3|ENSG00000252683.1,UBE2M,USP29,VN1R1,ZBTB45,ZIK1,ZIM2,ZIM3,ZNF132,ZNF134,ZNF135,ZNF154,ZNF17,ZNF211,ZNF256,ZNF264,ZNF274,ZNF304,ZNF324,ZNF324B,ZNF329,ZNF416,ZNF417,ZNF418,ZNF419,ZNF446,ZNF460,ZNF497,ZNF530,ZNF543,ZNF544,ZNF547,ZNF548,ZNF549,ZNF550,ZNF551,ZNF552…	0.61,0.87,0.00,0.78,0.00,0.00,0.00,0.84,0.81,0.00,0.00,0.00,0.00,0.00,0.87,0.57,0.00,0.97,0.00,0.88,0.24,0.24,0.00,0.24,0.24,0.24,0.34,0.34,0.48,0.42,0.34,0.00,0.42,0.57,0.61,0.00,0.53,0.42,0.34,0.00,0.00,0.24,0.34,0.00,0.61,0.24,0.00,0.42,0.24,0.00,0.24,0.24,0.24,0.48,0.42,0.00,0.24,0.24,0.00,0.34,0.24,0.00,0.24,0.42,0.00,0.57,0.00,0.00,0.00,0.00,0.34,0.34,0.34,0.24
RUBIC	0.86	20	70000	6110000	-	ADAM33,ADRA1D,ANGPT4,ATRN,AVP,C20orf141,C20orf194,C20orf196,C20orf202,C20orf27,C20orf29,C20orf30,C20orf54,C20orf96,CDC25B,CDS2,CENPB,CHGB,CPXM1,CRLS1,CSNK2A1,DDRGK1,DEFB125,DEFB126,DEFB127,DEFB128,DEFB129,DEFB132,EBF4,FAM110A,FAM113A,FASTKD5,FERMT1,FKBP1A,FKBP1A-SDCBP2,GFRA4,GNRH2,GPCPD1,HSPA12B,IDH3B,ITPA,LOC100134015,LOC100289473,LOC100507495,LOC100507629,LOC149837,LOC643406,LOC728228,LRRN4,MAV…	0.78,0.78,0.69,0.57,0.82,0.00,0.42,0.24,0.00,0.24,0.00,0.00,0.00,0.24,0.96,0.57,0.86,0.75,0.34,0.61,0.99,0.57,0.24,0.48,0.48,0.24,0.24,0.00,0.24,0.24,0.00,0.57,0.91,0.93,0.00,0.53,0.84,0.24,0.34,0.61,0.92,0.00,0.00,0.00,0.00,0.00,0.00,0.00,0.24,0.96,0.81,0.48,0.00,0.00,0.67,0.86,0.48,0.80,0.83,0.69,1.00,0.00,0.71,0.69,0.98,0.24,0.69,0.81,0.90,0.00,0.24,0.86,0.89,0.48,0.34,0.00,0.57,0.69,0.92,0.61…
GISTIC2	0.66	20	25210001	34769999	-	ABHD12,ACSS2,ACTL10,AHCY,ASIP,ASXL1,BCL2L1,BPIFA1,BPIFA2,BPIFA3,BPIFA4P,BPIFB1,BPIFB2,BPIFB3,BPIFB4,BPIFB6,C20orf112,C20orf144,C20orf173,C20orf203,CBFA2T2,CCM2L,CDK5RAP1,CEP250,CHMP4B,CNBD2,COMMD7,COX4I2,CPNE1,DEFB115,DEFB116,DEFB118,DEFB119,DEFB121,DEFB122,DEFB123,DEFB124,DNMT3B,DUSP15,DYNLRB1,E2F1,EDEM2,EFCAB8,EIF2S2,EIF6,EPB41L1,ERGIC3,FAM182A,FAM182B,FAM83C,FER1L4,FOXS1,FRG1B,GDF5,GDF5OS,GGT7…	0.34,0.53,0.00,0.87,0.81,0.94,1.00,0.87,0.42,0.00,0.34,0.42,0.24,0.00,0.00,0.24,0.00,0.00,0.00,0.00,0.81,0.00,0.61,0.84,0.79,0.00,0.53,0.64,0.73,0.00,0.00,0.48,0.53,0.24,0.00,0.24,0.00,0.98,0.42,0.80,1.00,0.34,0.00,0.87,0.87,0.73,0.73,0.00,0.00,0.34,0.34,0.24,0.00,0.85,0.00,0.48,0.69,0.75,0.98,0.80,0.98,0.96,0.64,0.00,0.00,0.96,0.94,0.00,0.00,0.00,0.85,0.00,0.57,0.57,0.57,0.75,0.34,0.91,0.00,0.42…
RUBIC	8.69	20	48190000	49590000	-	ADNP,B4GALT5,BCAS4,CEBPB,DPM1,FAM65C,LOC284751,MIR645,MOCS3,PARD6B,PTPN1,RNF114,SLC9A8,SNAI1,SPATA2,TMEM189,TMEM189-UBE2V1,UBE2V1,hsa-mir-1302-5,hsa-mir-645	0.73,0.73,0.34,0.99,0.67,0.34,0.00,0.00,0.57,0.75,0.97,0.69,0.61,0.99,0.48,0.67,0.69,0.91,0.00,0.00
GISTIC2	3.14	20	52150001	52569999	ZNF217	BCAS1,ZNF217	0.57,0.88
RUBIC	101.83	20	52170000	52570000	ZNF217	BCAS1,SUMO1P1,ZNF217	0.57,0.53,0.88
RUBIC	1.12	20	55050000	57290000	-	APCDD1L,BMP7,C20orf43,C20orf85,CTCFL,FAM209A,FAM209B,GCNT7,LOC149773,MIR4325,MIR4532,MIR5095,MTRNR2L3,NPEPL1,PCK1,PMEPA1,PPP4R1L,RAB22A,RAE1,RBM38,SPO11,STX16,STX16-NPEPL1,TFAP2C,VAPB,ZBP1,hsa-mir-4325	0.34,0.96,0.00,0.24,0.90,0.00,0.00,0.00,0.00,0.00,0.00,0.00,0.34,0.00,0.79,0.75,0.42,0.53,0.89,0.76,0.48,0.78,0.00,0.91,0.82,0.75,0.00
RUBIC	3.46	20	60570000	62890000	PTK6	ABHD16B,ADRM1,ARFGAP1,ARFRP1,BHLHE23,BIRC7,C20orf11,C20orf151,C20orf166,C20orf166-AS1,C20orf195,C20orf20,C20orf201,CABLES2,CHRNA4,COL20A1,COL9A3,DIDO1,DNAJC5,DPH3P1,EEF1A2,FLJ16779,GATA5,GMEB2,GTPBP5,HAR1A,HAR1B,HRH3,KCNQ2,LAMA5,LIME1,LINC00029,LINC00176,LOC100127888,LOC100144597,LOC100505815,LOC100652730,LOC63930,LSM14B,MIR1-1,MIR124-3,MIR133A2,MIR1914,MIR3196,MIR4326,MIR4758,MIR647,MIR941-1,MIR…	0.34,0.90,0.73,0.57,0.00,0.96,0.00,0.00,0.00,0.24,0.24,0.00,0.00,0.53,0.84,0.00,0.61,0.81,0.73,0.00,0.92,0.00,0.79,0.57,0.00,0.00,0.00,0.57,0.67,0.93,0.61,0.24,0.00,0.00,0.00,0.00,0.00,0.24,0.57,0.81,0.53,0.48,0.24,0.00,0.00,0.24,0.24,0.24,0.24,0.24,0.24,0.64,0.00,0.00,0.87,0.84,0.64,0.64,0.48,0.53,0.00,0.87,0.94,0.95,0.81,0.76,0.81,0.57,0.34,0.24,0.57,0.57,0.67,0.34,0.61,0.75,0.91,0.53,0.48,0.96…
RUBIC	1.69	22	28830000	32510000	-	AP1B1,ASCC2,C22orf24,C22orf31,CABP7,CCDC117,CCDC157,CHEK2,DEPDC5,DRG1,DUSP18,EIF4ENIF1,EMID1,EWSR1,GAL3ST1,GAS2L1,GATSL3,HORMAD2,HSCB,INPP5J,KIAA1656,KREMEN1,LIF,LIMK2,MIR3200,MIR3653,MIR3928,MORC2,MORC2-AS1,MTFP1,MTMR3,NEFH,NF2,NIPSNAP1,OSBP2,OSM,PATZ1,PES1,PIK3IP1,PISD,PLA2G3,PRR14L,RASL10A,RFPL1,RFPL1-AS1,RHBDD3,RNF185,RNF215,SDC4P,SEC14L2,SEC14L3,SEC14L4,SEC14L6,SELM,SF3A1,SFI1,SLC35E4,SLC5A1…	0.84,0.53,0.00,0.24,0.00,0.42,0.00,0.99,0.53,0.87,0.48,0.71,0.24,0.98,0.48,0.61,0.34,0.34,0.53,0.24,0.00,0.64,0.98,0.88,0.42,0.00,0.24,0.73,0.00,0.64,0.69,0.67,0.99,0.67,0.61,0.97,0.75,0.86,0.48,0.57,0.57,0.42,0.48,0.34,0.00,0.53,0.61,0.00,0.00,0.79,0.00,0.34,0.00,0.42,0.88,0.64,0.24,0.87,0.79,0.00,0.76,0.84,0.79,0.34,0.71,0.53,0.96,0.96,0.42,0.42,0.00
RUBIC	0.96	22	35650000	36890000	-	APOL1,APOL2,APOL3,APOL4,APOL5,APOL6,FOXRED2,HMGXB4,HMOX1,MB,MCM5,MIR3909,MYH9,RASD2,RBFOX2,TOM1,TXN2	0.81,0.53,0.48,0.00,0.00,0.53,0.53,0.48,0.99,0.81,0.94,0.24,0.97,0.53,0.81,0.83,0.85
RUBIC	1.72	X	70000	3350000	-	AKAP17A,ARSD,ARSE,ARSF,ARSH,ASMT,ASMTL,ASMTL-AS1,CD99,CD99P1,CRLF2,CSF2RA,CXorf28,DHRSX,GTPBP6,GYG2,IL3RA,LINC00102,MIR3690,MXRA5,P2RY8,PLCXD1,PPP2R3B,PPP2R3B-AS1,SHOX,SLC25A6,XG,XGPY2,ZBED1	0.42,0.42,0.48,0.24,0.00,0.53,0.53,0.00,0.93,0.00,0.87,0.89,0.00,0.34,0.24,0.48,0.89,0.00,0.00,0.53,0.67,0.57,0.64,0.00,0.90,0.89,0.53,0.00,0.53
