# Supplementary material for: RUBIC identifies driver genes by detecting recurrent DNA copy number breaks
Source: Nat Commun. 2016 Jul 11;7:12159. doi: 10.1038/ncomms12159 (PMC4942583; doi:10.1038/ncomms12159)
Supplement: Supplementary Data 11 — Recurrent Deletions, Breast Cancer (BRCA), low coverage Whole Genome Sequencing (lcWGS), RUBIC and GISTIC2 [file ncomms12159-s12.xlsx]

## Sheet: Supplemental_file_8_recurrDels_
Supplementary Data 11: Recurrent Deletions; Breast Cancer (BRCA); low coverage Whole Genome Sequencing (lcWGS); RUBIC and GISTIC2
Recurrent Deletions
Breast Cancer (BRCA)
low coverage Whole Genome Sequencing (lcWGS)
RUBIC and GISTIC2
Method	Negative log10 q-value	Chr	Start	End	Bona fide (BRCA)	Genes (All)	Citation scores (higher = more cited)
GISTIC2	15.35	1	2330001	6249999	-	ACTRT2,AJAP1,ARHGEF16,C1orf174,CCDC27,CEP104,CHD5,DFFB,FAM213B,HES5,KCNAB2,LINC00982,LRRC47,MEGF6,MIR4417,MIR4689,MIR551A,MMEL1,NPHP4,PANK4,PEX10,PLCH2,PRDM16,RER1,RN7SL574P,RPL22,SMIM1,TNFRSF14,TP73,TPRG1L,TTC34,WRAP73	0.34,0.61,0.69,0.42,0.24,0.42,0.84,0.89,0.42,0.76,0.48,0.24,0.53,0.24,0.00,0.00,0.24,0.73,0.71,0.53,0.64,0.53,0.83,0.53,0.00,0.88,0.24,0.95,1.00,0.34,0.24,0.48
RUBIC	3.68	1	2350000	6210000	-	ACTRT2,AJAP1,ARHGEF16,C1orf174,CCDC27,CEP104,CHD5,DFFB,FAM213B,FLJ42875,HES5,KCNAB2,LOC100133445,LOC100133612,LOC115110,LOC284661,LOC388588,LOC728716,LRRC47,MEGF6,MIR4251,MIR4417,MIR4689,MIR551A,MMEL1,NPHP4,PANK4,PLCH2,PRDM16,TNFRSF14,TP73,TP73-AS1,TPRG1L,TTC34,WRAP73,hsa-mir-4251,hsa-mir-551a	0.34,0.61,0.69,0.42,0.24,0.42,0.84,0.89,0.42,0.00,0.76,0.48,0.00,0.00,0.00,0.00,0.00,0.00,0.53,0.24,0.00,0.00,0.00,0.24,0.73,0.71,0.53,0.53,0.83,0.95,1.00,0.42,0.34,0.24,0.48,0.00,0.00
RUBIC	2.25	1	12830000	13190000	-	HNRNPCL1,LOC440563,LOC649330,PRAMEF1,PRAMEF10,PRAMEF11,PRAMEF12,PRAMEF2,PRAMEF22,PRAMEF4,PRAMEF5,PRAMEF6,PRAMEF7,PRAMEF8	0.71,0.00,0.00,0.34,0.24,0.24,0.00,0.34,0.24,0.00,0.24,0.24,0.24,0.00
GISTIC2	1.80	2	1	7029999	-	ACP1,ADI1,ALLC,CMPK2,COLEC11,DCDC2C,FAM110C,FAM150B,FLJ30594,LINC00487,MYT1L,PXDN,RN7SL531P,RNASEH1,RPS7,RSAD2,SH3YL1,SNORA31|ENSG00000252238.1,SNORA73|ENSG00000252531.1,SNTG2,SOX11,TMEM18,TPO,TRAPPC12,TSSC1,snoU13|ENSG00000238722.1	0.95,0.67,0.00,0.48,0.00,0.00,0.00,0.00,0.00,0.00,0.24,0.73,0.00,0.57,0.89,0.78,0.34,0.00,0.00,0.24,0.87,0.78,0.88,0.48,0.57,0.00
GISTIC2	2.16	2	242830001	243199373	-	-	-
RUBIC	3.71	2	242850000	243050000	-	LOC728323	0.00
GISTIC2	0.75	3	1	4349999	-	CHL1,CNTN4,CNTN6,CRBN,IL5RA,LRRN1,RN7SKP144,RN7SL120P,SETMAR,SNORA43|ENSG00000253049.1,SUMF1,TRNT1	0.76,0.61,0.48,0.71,0.84,0.34,0.00,0.00,0.79,0.00,0.67,0.53
RUBIC	1.27	4	3950000	4190000	-	FAM86EP	0.24
GISTIC2	11.90	4	9150001	9569999	-	DEFB131,FAM90A26,MIR548I2,RNA5SP153,USP17L10,USP17L11,USP17L12,USP17L13,USP17L15,USP17L17,USP17L18,USP17L19,USP17L20,USP17L21,USP17L22,USP17L23,USP17L24,USP17L25,USP17L26,USP17L27,USP17L28,USP17L29,USP17L30,USP17L5	0.24,0.00,0.00,0.00,0.69,0.69,0.69,0.69,0.69,0.69,0.69,0.69,0.69,0.69,0.69,0.00,0.69,0.69,0.69,0.69,0.69,0.69,0.69,0.69
RUBIC	154.65	4	9410000	9530000	-	DEFB131	0.24
RUBIC	2.02	4	41670000	47210000	-	ATP8A1,BEND4,COX7B2,DCAF4L1,GABRA2,GABRA4,GABRB1,GABRG1,GNPDA2,GRXCR1,GUF1,KCTD8,LIMCH1,PHOX2B,SHISA3,SLC30A9,TMEM33,YIPF7	0.57,0.00,0.42,0.00,0.42,0.42,0.53,0.00,0.79,0.00,0.48,0.34,0.48,0.92,0.00,0.61,0.61,0.00
GISTIC2	4.47	4	70070001	70349999	-	UGT2B11,UGT2B28,UGT2B4	0.34,0.34,0.76
RUBIC	30.10	4	70130000	70250000	-	UGT2B28	0.34
GISTIC2	1.10	6	39690001	41529999	-	ADCY10P1,APOBEC2,DAAM2,FOXP4,KIF6,LINC00951,LRFN2,MOCS1,NCR2,NFYA,OARD1,RNA5SP207,TDRG1,TREM1,TREM2,TREML1,TREML2,TREML3P,TREML4,TSPO2,UNC5CL	0.00,0.42,0.48,0.67,0.48,0.24,0.48,0.48,0.82,0.94,0.48,0.00,0.00,0.87,0.79,0.67,0.48,0.00,0.24,0.42,0.42
GISTIC2	2.06	7	152370001	159138663	-	ACTR3B,BLACE,C7orf13,CNPY1,DNAJB6,DPP6,EN2,ESYT2,HTR5A,INSIG1,LINC00689,LMBR1,MIR5707,MIR595,MNX1,NCAPG2,NOM1,PAXIP1,PTPRN2,RBM33,RN7SKP280,RN7SL142P,RN7SL811P,RN7SL845P,RNF32,SHH,UBE3C,VIPR2,WDR60,XRCC2	0.53,0.24,0.34,0.24,0.88,0.53,0.67,0.64,0.48,0.73,0.24,0.57,0.00,0.00,0.81,0.64,0.57,0.81,0.64,0.64,0.00,0.00,0.00,0.00,0.53,0.99,0.78,0.81,0.48,0.96
GISTIC2	17.40	8	1	2809999	-	ARHGEF10,CLN8,CSMD1,DLGAP2,ERICH1,FBXO25,KBTBD11,MIR596,MYOM2,OR4F21,RPL23AP53,TDRP,ZNF596	0.57,0.53,0.85,0.57,0.42,0.61,0.34,0.24,0.53,0.00,0.00,0.42,0.00
RUBIC	5.31	8	190000	8090000	-	AGPAT5,ANGPT2,ARHGEF10,C8orf42,CLN8,CSMD1,DEFA1,DEFA10P,DEFA1B,DEFA3,DEFA4,DEFA5,DEFA6,DEFB1,DEFB103A,DEFB103B,DEFB104A,DEFB104B,DEFB105A,DEFB105B,DEFB106A,DEFB106B,DEFB107A,DEFB107B,DEFB109P1B,DEFB4A,DEFB4B,DEFT1P,DEFT1P2,DLGAP2,ERICH1,FAM66B,FAM66E,FAM90A10,FAM90A13,FAM90A14,FAM90A18,FAM90A19,FAM90A20,FAM90A5,FAM90A7,FAM90A8,FAM90A9,FBXO25,FLJ10661,KBTBD11,LOC100132396,LOC100287015,LOC100652791…	0.69,0.98,0.57,0.00,0.53,0.85,0.90,0.00,0.69,0.84,0.69,0.81,0.73,0.92,0.64,0.91,0.61,0.34,0.34,0.34,0.34,0.24,0.34,0.24,0.00,0.96,0.00,0.34,0.00,0.57,0.42,0.00,0.00,0.00,0.00,0.00,0.00,0.00,0.00,0.00,0.00,0.00,0.00,0.61,0.00,0.34,0.00,0.00,0.00,0.24,0.00,0.90,0.00,0.00,0.00,0.24,0.53,0.00,0.34,0.00,0.00,0.00,0.00,0.00
RUBIC	1.47	8	30630000	34370000	-	DUSP26,FUT10,MAK16,NRG1,PPP2CB,PURG,RNF122,TEX15,TTI2,WRN	0.64,0.24,0.64,0.98,0.91,0.34,0.64,0.34,0.48,0.98
RUBIC	1.25	9	21170000	23530000	CDKN2A	C9orf53,CDKN2A,CDKN2B,CDKN2B-AS1,DMRTA1,FLJ35282,IFNA1,IFNA10,IFNA13,IFNA14,IFNA16,IFNA17,IFNA2,IFNA22P,IFNA4,IFNA5,IFNA6,IFNA7,IFNA8,IFNE,KLHL9,MIR31,MIR31HG,MTAP,hsa-mir-31	0.00,1.00,0.99,0.93,0.34,0.00,0.98,0.90,0.91,0.90,0.89,0.91,0.96,0.34,0.90,0.90,0.89,0.89,0.90,0.64,0.57,0.93,0.34,0.93,0.00
GISTIC2	1.64	9	21550001	23709999	CDKN2A	C9orf53,CDKN2A,CDKN2B,DMRTA1,ELAVL2,MIR31HG,MTAP,RN7SL151P	0.00,1.00,0.99,0.34,0.76,0.34,0.93,0.00
GISTIC2	1.57	9	23810001	32389999	-	ACO1,C9orf72,CAAP1,ELAVL2,EQTN,IFNK,IFT74,IZUMO3,LINC00032,LINGO2,LRRC19,MIR873,MIR876,MOB3B,PLAA,RMRPP5,RN7SKP120,RN7SL100P,RNA5SP280,RNA5SP281,SNORA31|ENSG00000252580.1,TEK,TUSC1,snoU13|ENSG00000239155.1	0.87,0.78,0.57,0.76,0.34,0.67,0.48,0.00,0.00,0.53,0.00,0.00,0.00,0.69,0.79,0.00,0.00,0.00,0.00,0.00,0.00,0.97,0.53,0.00
RUBIC	2.80	9	25270000	31170000	-	C9orf11,C9orf72,C9orf82,IFNK,IFT74,LINC00032,LINGO2,LOC100506422,LOC401497,LRRC19,MIR873,MIR876,MOB3B,PLAA,TEK,TUSC1,hsa-mir-873,hsa-mir-876	0.00,0.78,0.00,0.67,0.48,0.00,0.53,0.00,0.00,0.00,0.00,0.00,0.69,0.79,0.97,0.53,0.00,0.00
GISTIC2	1.47	9	117850001	123369999	-	ASTN2,CDK5RAP2,DBC1,DEC1,LINC00474,MEGF9,MIR147A,PAPPA,RN7SKP125,RN7SKP128,SNORA70C,TLR4,TNC,TRIM32	0.24,0.81,0.00,0.83,0.24,0.24,0.00,0.92,0.00,0.00,0.00,1.00,0.97,0.87
RUBIC	1.63	9	119010000	123190000	-	ASTN2,CDK5RAP2,DBC1,LOC100128505,MIR147A,PAPPA,SNORA70C,TLR4,TRIM32,hsa-mir-147	0.24,0.81,0.00,0.00,0.00,0.92,0.00,1.00,0.87,0.00
RUBIC	5.27	9	132890000	141070000	-	ABCA2,ABL1,ABO,ADAMTS13,ADAMTSL2,AGPAT2,AIF1L,AK8,ANAPC2,ARRDC1,ASS1,BARHL1,BRD3,C8G,C9orf116,C9orf139,C9orf142,C9orf163,C9orf167,C9orf169,C9orf171,C9orf172,C9orf173,C9orf37,C9orf69,C9orf7,C9orf86,C9orf9,C9orf96,CACNA1B,CAMSAP1,CARD9,CEL,CELP,CLIC3,COBRA1,COL5A1,DBH,DDX31,DKFZP434A062,DNLZ,DPP7,EDF1,EGFL7,EHMT1,ENTPD2,ENTPD8,EXD3,EXOSC2,FAM163B,FAM166A,FAM69B,FAM78A,FBXW5,FCN1,FCN2,FIBCD1,FLJ4029…	0.79,1.00,0.93,0.91,0.48,0.69,0.61,0.24,0.94,0.34,0.87,0.34,0.76,0.73,0.24,0.00,0.00,0.24,0.00,0.00,0.00,0.00,0.00,0.00,0.24,0.00,0.00,0.48,0.00,0.57,0.42,0.73,0.83,0.00,0.34,0.00,0.81,0.81,0.57,0.00,0.24,0.67,0.69,0.79,0.87,0.57,0.24,0.24,0.89,0.34,0.00,0.00,0.34,0.83,0.69,0.57,0.00,0.00,0.73,0.78,0.48,0.84,0.00,0.42,0.75,0.87,0.81,0.73,0.67,0.42,0.00,0.61,0.64,0.24,0.24,0.00,0.24,0.34,0.24,0.00…
GISTIC2	0.83	9	132890001	141213431	-	ABCA2,ABL1,ABO,ADAMTS13,ADAMTSL2,AGPAT2,AIF1L,AK8,ANAPC2,ARRDC1,ASS1,BARHL1,BRD3,C8G,C9orf116,C9orf139,C9orf141,C9orf142,C9orf163,C9orf169,C9orf171,C9orf172,C9orf173,C9orf37,C9orf62,C9orf69,C9orf9,C9orf96,CACFD1,CACNA1B,CAMSAP1,CARD9,CEL,CELP,CLIC3,COL5A1,DBH,DDX31,DKFZP434A062,DNLZ,DPH7,DPP7,EDF1,EGFL7,EHMT1,ENTPD2,ENTPD8,EXD3,EXOSC2,FAM157B,FAM163B,FAM166A,FAM69B,FAM78A,FBXW5,FCN1,FCN2,FIBCD1,F…	0.79,1.00,0.93,0.91,0.48,0.69,0.61,0.24,0.94,0.34,0.87,0.34,0.76,0.73,0.24,0.00,0.00,0.00,0.24,0.00,0.00,0.00,0.00,0.00,0.00,0.24,0.48,0.00,0.42,0.57,0.42,0.73,0.83,0.00,0.34,0.81,0.81,0.57,0.00,0.24,0.53,0.67,0.69,0.79,0.87,0.57,0.24,0.24,0.89,0.00,0.34,0.00,0.00,0.34,0.83,0.69,0.57,0.00,0.73,0.78,0.48,0.84,0.00,0.42,0.75,0.87,0.81,0.73,0.34,0.67,0.42,0.00,0.61,0.64,0.24,0.24,0.00,0.24,0.34,0.24…
RUBIC	1.92	10	89270000	90930000	PTEN	ACTA2,ANKRD22,ATAD1,CFL1P1,FAS,FAS-AS1,KLLN,LIPF,LIPJ,LIPK,LIPM,LIPN,MINPP1,MIR4679-1,MIR4679-2,PAPSS2,PTEN,RNLS,STAMBPL1	0.92,0.24,0.64,0.00,1.00,0.00,0.64,0.61,0.00,0.00,0.00,0.00,0.64,0.00,0.00,0.76,1.00,0.42,0.53
RUBIC	1.67	10	106250000	111650000	-	SORCS1,SORCS3,XPNPEP1	0.34,0.24,0.53
GISTIC2	6.77	10	128210001	135534747	-	ADAM8,BNIP3,C10orf90,C10orf91,CALY,CLRN3,CYP2E1,DOCK1,DPYSL4,EBF3,ECHS1,FAM196A,FOXI2,FRG2B,FUOM,GLRX3,GPR123,INPP5A,JAKMIP3,KNDC1,LINC00959,LRRC27,MGMT,MIR202,MIR378C,MIR3944,MIR4297,MKI67,MTG1,NPS,PAOX,PPP2R2D,PRAP1,PTPRE,PWWP2B,SNORD60|ENSG00000199321.1,SPRN,STK32C,SYCE1,TCERG1L,TTC40,TUBGCP2,UTF1,VENTX,ZNF511	0.81,0.96,0.53,0.00,0.34,0.34,0.99,0.88,0.53,0.64,0.75,0.00,0.24,0.00,0.34,0.80,0.00,0.53,0.34,0.24,0.00,0.24,1.00,0.34,0.00,0.24,0.00,0.99,0.57,0.34,0.34,0.57,0.34,0.78,0.34,0.00,0.24,0.42,0.00,0.34,0.00,0.78,0.69,0.64,0.00
RUBIC	1.74	10	129950000	135430000	-	ADAM8,BNIP3,C10orf125,C10orf91,CALY,CTAGE7P,CYP2E1,DPYSL4,EBF3,ECHS1,FLJ46300,GLRX3,GPR123,INPP5A,JAKMIP3,KNDC1,LOC387723,LOC399829,LOC619207,LRRC27,MGMT,MIR202,MIR378C,MIR3944,MIR4297,MTG1,NKX6-2,PAOX,PPP2R2D,PRAP1,PWWP2B,SPRN,SPRNP1,STK32C,SYCE1,TCERG1L,TTC40,TUBGCP2,UTF1,VENTX,ZNF511,hsa-mir-202,hsa-mir-378c,hsa-mir-4297	0.81,0.96,0.00,0.00,0.34,0.00,0.99,0.53,0.64,0.75,0.00,0.80,0.00,0.53,0.34,0.24,0.00,0.00,0.00,0.24,1.00,0.34,0.00,0.24,0.00,0.57,0.24,0.34,0.57,0.34,0.34,0.24,0.00,0.42,0.00,0.34,0.00,0.78,0.69,0.64,0.00,0.00,0.00,0.00
GISTIC2	3.14	11	1	9309999	-	AKIP1,ANO9,AP2A2,APBB1,ARFIP2,ART1,ART5,ASCL2,ASCL3,ATHL1,B4GALNT4,BET1L,BRSK2,C11orf16,C11orf21,C11orf35,C11orf40,C11orf42,C11orf89,CARS,CCKBR,CD151,CD81,CDHR5,CDKN1C,CEND1,CHID1,CHRNA10,CNGA4,CTSD,CYB5R2,DCHS1,DEAF1,DENND5A,DNHD1,DRD4,DUSP8,EFCAB4A,EIF3F,EPS8L2,FAM160A2,FAM99A,FAM99B,GVINP1,H19,HBB,HBBP1,HBD,HBE1,HBG1,HBG2,HPX,HRAS,IFITM1,IFITM10,IFITM2,IFITM3,IFITM5,IGF2,ILK,INS,IRF7,KCNQ1,KCN…	0.67,0.42,0.89,0.87,0.57,0.48,0.00,0.69,0.24,0.42,0.42,0.67,0.73,0.24,0.24,0.00,0.00,0.00,0.00,0.61,0.93,0.95,0.97,0.53,0.98,0.24,0.48,0.57,0.00,0.97,0.42,0.24,0.75,0.48,0.48,0.90,0.53,0.00,0.88,0.48,0.42,0.00,0.00,0.24,0.93,0.97,0.24,0.83,0.84,0.91,0.89,0.83,1.00,0.87,0.24,0.67,0.81,0.24,0.99,0.98,0.98,0.96,0.92,0.42,0.81,0.85,0.00,0.00,0.92,0.00,0.00,0.00,0.00,0.00,0.57,0.00,0.89,0.57,0.00,0.00…
RUBIC	1.87	11	4230000	5150000	-	C11orf40,MMP26,OR51A2,OR51A4,OR51A7,OR51D1,OR51E1,OR51E2,OR51F1,OR51F2,OR51G1,OR51G2,OR51L1,OR51S1,OR51T1,OR52B4,OR52E2,OR52I1,OR52I2,OR52J3,OR52K1,OR52K2,OR52M1,OR52R1,TRIM21,TRIM68	0.00,0.89,0.00,0.00,0.00,0.00,0.48,0.64,0.00,0.00,0.00,0.00,0.00,0.00,0.00,0.00,0.00,0.00,0.00,0.00,0.00,0.00,0.00,0.00,0.94,0.64
GISTIC2	13.03	11	130770001	135006516	-	ACAD8,B3GAT1,GLB1L2,GLB1L3,IGSF9B,JAM3,MIR4697,NCAPD3,NTM,OPCML,RN7SL167P,RNU6ATAC12P,SNX19,SPATA19,THYN1,VPS26B,snoU13|ENSG00000238693.1	0.48,0.83,0.42,0.24,0.00,0.85,0.00,0.78,0.53,0.75,0.00,0.00,0.53,0.48,0.57,0.24,0.00
RUBIC	2.06	11	130890000	134930000	-	ACAD8,B3GAT1,GLB1L2,GLB1L3,IGSF9B,JAM3,LOC100128239,LOC283174,LOC283177,MIR4697,NCAPD3,NTM,OPCML,SPATA19,THYN1,VPS26B	0.48,0.83,0.42,0.24,0.00,0.85,0.00,0.00,0.00,0.00,0.78,0.53,0.75,0.48,0.57,0.24
RUBIC	1.23	12	118950000	120110000	-	CCDC60,HSPB8,LOC144742,PRKAB1,SRRM4,TMEM233	0.00,0.89,0.00,0.96,0.34,0.00
GISTIC2	7.54	12	125610001	132209999	-	AACS,FZD10,GLT1D1,GPR133,LINC00507,LINC00508,LINC00939,LINC00943,LINC00944,MIR3612,MIR4419B,PIWIL1,RAN,RIMBP2,RN7SL534P,RNA5SP376,RNA5SP377,SFSWAP,SLC15A4,STX2,TMEM132B,TMEM132C,TMEM132D,snoU13|ENSG00000238822.1,snoU13|ENSG00000238895.1	0.24,0.69,0.24,0.00,0.00,0.00,0.00,0.00,0.00,0.00,0.00,0.85,0.98,0.42,0.00,0.00,0.00,0.34,0.64,0.71,0.00,0.24,0.48,0.00,0.00
RUBIC	1.58	12	125630000	131850000	-	FLJ31485,FLJ37505,FZD10,GLT1D1,GPR133,LOC100128554,LOC100190940,LOC100507206,LOC116437,LOC387895,LOC400084,LOC440117,MIR3612,PIWIL1,RAN,RIMBP2,SLC15A4,STX2,TMEM132B,TMEM132C,TMEM132D	0.00,0.00,0.69,0.24,0.00,0.00,0.00,0.00,0.00,0.00,0.00,0.00,0.00,0.85,0.98,0.42,0.64,0.71,0.00,0.24,0.48
RUBIC	8.85	13	19270000	19430000	-	ANKRD20A9P	0.00
RUBIC	4.99	13	111990000	113130000	-	SOX1,SPACA7,TEX29	0.61,0.24,0.34
RUBIC	2.12	14	60550000	68550000	-	AKAP5,ARG2,ATP6V1D,C14orf135,C14orf39,CHURC1,CHURC1-FNTB,DHRS7,EIF2S1,ESR2,FAM71D,FLJ22447,FLJ43390,FNTB,FUT8,GPHB5,GPHN,GPX2,HIF1A,HIF1A-AS2,HSPA2,KCNH5,LINC00238,LOC100506321,LOC645431,MAX,MIR4706,MIR4708,MNAT1,MPP5,MTHFD1,PIGH,PLEK2,PLEKHG3,PLEKHH1,PPM1A,PPP1R36,PPP2R5E,PRKCH,RAB15,RAD51B,RDH11,RDH12,RHOJ,SGPP1,SIX1,SIX4,SIX6,SLC38A6,SNAPC1,SPTB,SYNE2,SYT16,TEX21P,TMEM229B,TMEM30B,TRMT5,VTI1B,…	0.61,0.79,0.48,0.00,0.24,0.00,0.34,0.42,0.95,1.00,0.24,0.00,0.00,0.83,0.85,0.00,0.73,0.88,1.00,0.34,0.90,0.48,0.00,0.00,0.00,0.97,0.00,0.00,0.92,0.71,0.94,0.53,0.61,0.00,0.00,0.82,0.00,0.86,0.94,0.71,0.92,0.75,0.61,0.57,0.67,0.90,0.42,0.57,0.42,0.64,0.79,0.76,0.00,0.00,0.00,0.42,0.42,0.73,0.42,0.61,0.42,0.53,0.00,0.00
GISTIC2	2.73	14	106430001	106949999	-	ADAM6,LINC00221,LINC00226	0.00,0.00,0.00
RUBIC	37.29	14	106510000	106790000	-	LINC00226	0.00
GISTIC2	8.68	15	23050001	29429999	-	APBA2,ATP10A,FAM189A1,GABRA5,GABRB3,GABRG3,GOLGA6L2,GOLGA6L7P,GOLGA8EP,GOLGA8F,GOLGA8G,GOLGA8I,GOLGA8M,GOLGA8S,HERC2,HERC2P2,HERC2P9,LINC00929,MAGEL2,MIR4508,MIR4715,MKRN3,NDN,NIPA1,NPAP1,OCA2,PWRN1,PWRN2,RN7SL106P,RN7SL238P,RN7SL495P,RN7SL536P,RN7SL719P,RN7SL829P,RNA5SP390,RNA5SP391,SNHG14,SNORA48|ENSG00000212604.1,SNORD108,SNORD109A,SNORD109B,SNORD115|ENSG00000212428.1,SNORD64|ENSG00000270704.2…	0.53,0.34,0.24,0.42,0.67,0.00,0.00,0.00,0.00,0.00,0.00,0.00,0.24,0.00,0.89,0.00,0.42,0.24,0.42,0.00,0.00,0.42,0.86,0.24,0.24,0.90,0.00,0.00,0.00,0.00,0.00,0.00,0.00,0.00,0.00,0.00,0.00,0.00,0.00,0.00,0.00,0.00,0.00,0.81,0.48,0.96,0.00,0.00,0.00
RUBIC	1.94	15	45330000	48550000	-	C15orf48,CTXN2,DUOX1,DUOX2,DUOXA1,DUOXA2,GATM,HMGN2P46,LOC145663,MIR147B,MYEF2,PLDN,SEMA6D,SHF,SLC12A1,SLC24A5,SLC28A2,SLC30A4,SORD,SPATA5L1,SQRDL,hsa-mir-147b	0.48,0.00,0.83,0.85,0.53,0.42,0.48,0.42,0.00,0.00,0.57,0.00,0.48,0.42,0.53,0.67,0.75,0.75,0.57,0.48,0.67,0.00
GISTIC2	1.10	16	5130001	8629999	-	ALG1,FAM86A,RBFOX1,SNORA40|ENSG00000252138.1,TMEM114	0.61,0.00,0.73,0.00,0.00
RUBIC	3.32	16	58910000	66110000	-	CDH11,CDH8,LOC283867,LOC644649	0.87,0.53,0.00,0.00
RUBIC	3.71	17	5490000	6910000	-	AIPL1,ALOX12,ALOX12P2,ALOX15P1,C17orf100,FAM64A,FBXO39,KIAA0753,LOC100506713,LOC339166,MED31,MIR4520A,MIR4520B,PITPNM3,SLC13A5,TEKT1,TXNDC17,WSCD1,XAF1	0.73,0.94,0.24,0.00,0.00,0.48,0.34,0.42,0.00,0.00,0.73,0.00,0.00,0.34,0.34,0.24,0.67,0.34,0.93
RUBIC	1.38	17	9610000	15090000	MAP2K4	ARHGAP44,C17orf48,CDRT15,CDRT15P1,CDRT7,COX10,DHRS7C,DNAH9,ELAC2,FLJ34690,GAS7,GLP2R,HS3ST3A1,HS3ST3B1,LOC100289255,MAP2K4,MGC12916,MIR744,MYH1,MYH13,MYH2,MYH3,MYH4,MYH8,MYOCD,PIRT,RCVRN,SCO1,SHISA6,TMEM220,USP43,ZNF18,hsa-mir-548h-3,hsa-mir-744	0.42,0.00,0.00,0.00,0.00,0.42,0.24,0.24,0.92,0.00,0.61,0.57,0.24,0.53,0.00,0.97,0.00,0.24,0.81,0.34,0.79,0.42,0.42,0.53,0.81,0.00,0.76,0.48,0.24,0.00,0.00,0.48,0.00,0.00
GISTIC2	10.64	17	10090001	13929999	MAP2K4	ADPRM,ARHGAP44,DNAH9,ELAC2,GAS7,HS3ST3A1,LINC00670,LINC00675,MAGOH2,MAP2K4,MIR1269B,MIR548H3,MIR744,MYH1,MYH13,MYH2,MYH3,MYH4,MYH8,MYOCD,PIRT,RN7SL550P,RN7SL601P,RPL21P122,SCO1,SHISA6,TMEM220,ZNF18	0.24,0.42,0.24,0.92,0.61,0.24,0.00,0.00,0.00,0.97,0.00,0.00,0.24,0.81,0.34,0.79,0.42,0.42,0.53,0.81,0.00,0.00,0.00,0.00,0.48,0.24,0.00,0.48
GISTIC2	7.10	17	31250001	33269999	-	ASIC2,C17orf102,CCL1,CCL11,CCL13,CCL2,CCL7,CCL8,CCT6B,RNA5SP438,SPACA3,TMEM132E,TMEM98	0.57,0.00,0.84,0.94,0.84,0.99,0.90,0.86,0.53,0.00,0.34,0.24,0.34
RUBIC	7.97	17	31270000	33250000	-	AA06,ACCN1,C17orf102,CCL1,CCL11,CCL13,CCL2,CCL7,CCL8,SPACA3,TMEM132E	0.00,0.00,0.00,0.84,0.94,0.84,0.99,0.90,0.86,0.34,0.24
RUBIC	1.39	17	41850000	45150000	-	ACBD4,ADAM11,ARHGAP27,ARL17A,ARL17B,ASB16,ATXN7L3,C17orf104,C17orf105,C17orf46,C17orf53,C17orf65,C17orf69,C1QL1,CCDC103,CCDC43,CD300LG,CRHR1,DBF4B,DCAKD,DUSP3,EFTUD2,FAM171A2,FAM215A,FMNL1,FZD2,G6PC3,GFAP,GJC1,GOSR2,GPATCH8,GRN,HDAC5,HEXIM1,HEXIM2,HIGD1B,IMP5,ITGA2B,KIAA1267,KIF18B,LOC100128977,LOC100130148,LOC100133991,LOC644172,LOC644246,LRRC37A,LRRC37A2,LRRC37A4,LSM12,MAP3K14,MAPT,MGC57346,MIR…	0.42,0.42,0.42,0.24,0.34,0.24,0.24,0.00,0.00,0.00,0.34,0.00,0.00,0.24,0.24,0.48,0.34,0.87,0.57,0.57,0.81,0.90,0.24,0.24,0.78,0.73,0.67,0.94,0.76,0.64,0.64,0.96,0.94,0.93,0.71,0.53,0.00,0.94,0.00,0.57,0.00,0.00,0.00,0.00,0.00,0.42,0.34,0.00,0.61,0.96,0.99,0.24,0.00,0.00,0.61,0.61,0.34,0.91,0.81,0.00,0.69,0.53,0.57,0.73,0.00,0.24,0.48,0.87,0.34,0.42,0.42,0.93,0.84,0.69,0.00
RUBIC	1.39	18	3750000	8610000	-	ARHGAP28,C18orf42,DLGAP1,EPB41L3,L3MBTL4,LAMA1,LINC00526,LOC100130480,LOC100192426,LOC201477,LOC284215,LOC339290,LOC400643,LOC645355,LRRC30,MIR3976,MIR4317,PTPRM,RAB12,TMEM200C,ZFP161,hsa-mir-4317	0.24,0.00,0.53,0.91,0.34,0.87,0.00,0.00,0.00,0.00,0.00,0.00,0.00,0.00,0.00,0.00,0.00,0.79,0.42,0.00,0.00,0.00
GISTIC2	3.27	18	14130001	14589999	-	ANKRD20A5P,CXADRP3,CYP4F35P,POTEC,ZNF519	0.00,0.00,0.00,0.24,0.24
RUBIC	45.12	18	14190000	14590000	-	ANKRD20A5P,CXADRP3,CYP4F35P,POTEC	0.00,0.00,0.00,0.24
RUBIC	2.79	18	47910000	51210000	-	DCC,ELAC1,LOC100287225,MAPK4,ME2,MEX3C,MRO,SKA1,SMAD4	0.96,0.48,0.00,0.79,0.78,0.42,0.24,0.64,1.00
GISTIC2	6.13	18	74830001	77169999	-	ATP9B,GALR1,MBP,NFATC1,RNA5SP461,SALL3,SNORA25|ENSG00000199392.1	0.42,0.71,0.93,0.97,0.00,0.53,0.00
RUBIC	3.28	18	74970000	76750000	-	GALR1,SALL3	0.71,0.53
GISTIC2	3.67	19	1	2389999	-	ABCA7,ABHD17A,ADAMTSL5,ADAT3,AMH,AP3D1,APC2,ARID3A,ATP5D,ATP8B3,AZU1,BSG,BTBD2,C19orf24,C19orf25,C19orf26,C19orf35,C2CD4C,CDC34,CFD,CIRBP,CNN2,CSNK1G2,DAZAP1,DOT1L,EFNA2,ELANE,FAM138F,FGF22,FSTL3,GAMT,GPX4,GRIN3B,GZMM,HCN2,HMHA1,IZUMO4,JSRP1,KISS1R,KLF16,LINGO3,LPPR3,LSM7,MADCAM1,MBD3,MED16,MEX3D,MIDN,MIER2,MIR1227,MIR1909,MIR3187,MIR4321,MIR4745,MISP,MKNK2,MOB3A,MUM1,NDUFS7,OAZ1,ODF3L2,ONECUT3,O…	0.73,0.53,0.34,0.34,0.96,0.80,0.75,0.86,0.53,0.42,0.82,0.99,0.71,0.24,0.42,0.00,0.24,0.00,0.96,0.48,0.81,0.61,0.57,0.78,0.88,0.75,0.96,0.24,0.53,0.79,0.64,0.92,0.61,0.75,0.42,0.83,0.24,0.34,0.92,0.34,0.00,0.00,0.67,0.67,0.91,0.86,0.34,0.53,0.34,0.00,0.24,0.24,0.00,0.00,0.64,0.75,0.48,0.73,0.69,0.69,0.24,0.00,0.24,0.48,0.42,0.42,0.42,0.95,0.76,0.00,0.34,0.95,0.95,0.00,0.34,0.48,0.00,0.00,0.00,0.67…
RUBIC	2.57	19	270000	1850000	-	ABCA7,ADAMTSL5,APC2,ARID3A,ATP5D,ATP8B3,AZU1,BSG,C19orf21,C19orf24,C19orf25,C19orf26,C19orf6,C2CD4C,CDC34,CFD,CIRBP,CIRBP-AS1,CNN2,DAZAP1,EFNA2,ELANE,FGF22,FSTL3,GAMT,GPX4,GRIN3B,GZMM,HCN2,HMHA1,KISS1R,LOC100288123,LPPR3,MADCAM1,MBD3,MED16,MEX3D,MIDN,MIER2,MIR1909,MIR3187,MIR4745,MUM1,NDUFS7,ODF3L2,ONECUT3,PALM,PCSK4,PLK5,POLR2E,POLRMT,PPAP2C,PRSS57,PRTN3,PTBP1,R3HDM4,REEP6,REXO1,RNF126,RPS15,SBN…	0.73,0.34,0.75,0.86,0.53,0.42,0.82,0.99,0.00,0.24,0.42,0.00,0.00,0.00,0.96,0.48,0.81,0.00,0.61,0.78,0.75,0.96,0.53,0.79,0.64,0.92,0.61,0.75,0.42,0.83,0.92,0.00,0.00,0.67,0.91,0.86,0.34,0.53,0.34,0.24,0.24,0.00,0.73,0.69,0.24,0.00,0.48,0.42,0.42,0.95,0.76,0.00,0.34,0.95,0.95,0.00,0.34,0.48,0.67,0.76,0.42,0.64,0.99,0.98,0.24,0.42,0.42,0.69,0.00,0.00
GISTIC2	3.24	19	20310001	20809999	-	ZNF486,ZNF626,ZNF737,ZNF826P	0.24,0.34,0.24,0.24
RUBIC	42.87	19	20510000	20730000	-	MIR1270-1,MIR1270-2,ZNF737,ZNF826P,hsa-mir-1270-1,hsa-mir-1270-2	0.00,0.00,0.24,0.24,0.00,0.00
GISTIC2	8.68	19	43290001	43569999	-	PSG1,PSG10P,PSG11,PSG2,PSG6,PSG7,PSG8	0.76,0.53,0.42,0.67,0.64,0.61,0.34
RUBIC	15.83	19	43310000	43550000	-	LOC100289650,PSG1,PSG10P,PSG11,PSG6,PSG7	0.00,0.76,0.53,0.42,0.64,0.61
GISTIC2	0.81	20	57890001	62169999	-	ADRM1,ARFGAP1,BHLHE23,BIRC7,C20orf166,C20orf197,CABLES2,CDH26,CDH4,CHRNA4,COL20A1,COL9A3,DIDO1,EDN3,EEF1A2,FAM217B,GATA5,GID8,HAR1A,HAR1B,HRH3,KCNQ2,LAMA5,LINC00029,LINC00659,LINC00686,LSM14B,MIR1257,MIR133A2,MIR3196,MIR4326,MIR4533,MIR4758,MIR548AG2,MIR646,MRGBP,MTG2,NKAIN4,NTSR1,OGFR,OSBPL2,PHACTR3,PPDPF,PPP1R3D,PSMA7,PTK6,RBBP8NL,RPS21,SLC17A9,SLCO4A1,SS18L1,SYCP2,TAF4,TCFL5,YTHDF1	0.90,0.73,0.00,0.96,0.00,0.00,0.53,0.24,0.73,0.84,0.00,0.61,0.81,0.78,0.92,0.24,0.79,0.69,0.00,0.00,0.57,0.67,0.93,0.24,0.24,0.00,0.57,0.00,0.48,0.00,0.00,0.00,0.24,0.00,0.00,0.75,0.61,0.00,0.87,0.84,0.64,0.61,0.53,0.34,0.94,0.95,0.00,0.76,0.24,0.57,0.61,0.00,0.91,0.48,0.53
RUBIC	9.05	21	11190000	15470000	-	ANKRD20A11P,ANKRD30BP2,C21orf15,MIR3156-3,POTED,hsa-mir-3118-5,hsa-mir-3156-3	0.00,0.24,0.00,0.24,0.53,0.00,0.00
RUBIC	29.72	22	16930000	17110000	-	CCT8L2,TPTEP1	0.00,0.42
RUBIC	3.51	22	33410000	35650000	-	ISX,LARGE,LOC100506195,MIR4764,SYN3	0.42,0.73,0.00,0.00,0.48
RUBIC	5.63	22	43650000	45490000	-	ARHGAP8,EFCAB6,KIAA1644,LDOC1L,LINC00207,LINC00229,MPPED1,PARVB,PARVG,PHF21B,PNPLA3,PNPLA5,PRR5,PRR5-ARHGAP8,SAMM50,SCUBE1,SULT4A1	0.69,0.42,0.00,0.34,0.00,0.00,0.34,0.71,0.48,0.24,0.89,0.00,0.57,0.42,0.69,0.61,0.48
RUBIC	4.78	22	47550000	50170000	-	BRD1,C22orf34,FAM19A5,FLJ46257,LOC100128946,LOC284933,LOC339685,MIR3201,MIR4535,TBC1D22A,hsa-mir-3201	0.67,0.00,0.24,0.00,0.00,0.00,0.00,0.00,0.00,0.34,0.00
GISTIC2	20.40	22	47750001	50029999	-	C22orf34,FAM19A5,LINC00898,MIR3201,MIR3667,MIR4535	0.00,0.24,0.00,0.00,0.00,0.00
GISTIC2	1.93	X	1	1389999	-	CRLF2|ENSG00000205755.6,CSF2RA|ENSG00000198223.9,GTPBP6|ENSG00000178605.8,LINC00685|ENSG00000226179.1,PLCXD1|ENSG00000182378.8,PPP2R3B|ENSG00000167393.12,SHOX|ENSG00000185960.8	0.00,0.00,0.00,0.00,0.00,0.00,0.00
RUBIC	1.38	X	70000	1330000	-	CRLF2,GTPBP6,PLCXD1,PPP2R3B,PPP2R3B-AS1,SHOX	0.87,0.24,0.57,0.64,0.00,0.90
