# Supplementary material for: RUBIC identifies driver genes by detecting recurrent DNA copy number breaks
Source: Nat Commun. 2016 Jul 11;7:12159. doi: 10.1038/ncomms12159 (PMC4942583; doi:10.1038/ncomms12159)
Supplement: Supplementary Data 12 — Fragile sites employed in the enrichment analysis. [file ncomms12159-s13.xlsx]

## Sheet: Sheet1
Supplementary Data 12: Fragile sites employed in the enrichment analysis.
Index	Name	Type	Chr	Start position End position
1	FRA1A	Common	1	0	28000000
2	FRA1B	Common	1	57859401	58018691
3	FRA1C	Common	1	68900000	69700000
4	FRA1D	Common	1	84900000	94700000
5	FRA1M	Rare	1	94700000	99700000
6	FRA1E	Common	1	97522550	97892513
7	FRA1J	Common	1	128900000	142600000
8	FRA1F	Common	1	142600000	155000000
9	FRA1G	Common	1	172900000	176000000
10	FRA1K	Common	1	184035608	184239812
11	FRA1L	Common	1	61300000	84900000
12	FRA1H	Common	1	214173802	224638502
13	FRA1I	Common	1	243700000	249250621
14	FRA2C	Common	2	16700000	19200000
15	FRA2D	Common	2	52900000	55000000
16	FRA2E	Common	2	68600000	75000000
17	FRA2L	Rare	2	83300000	90500000
18	FRA2A	Rare	2	96800000	102700000
19	FRA2B	Rare	2	110200000	114400000
20	FRA2F	Common	2	140988941	141140259
21	FRA2K	Rare	2	144100000	148700000
22	FRA2G	Common	2	169205756	170181166
23	FRA2H	Common	2	183000000	189400000
24	FRA2I	Common	2	197400000	209000000
25	FRA2J	Common	2	237300000	243199373
26	FRA3A	Common	3	23900000	26400000
27	FRA3B	Common	3	59392702	63462864
28	FRA3D	Common	3	148900000	160700000
29	FRA3C	Common	3	182700000	187900000
30	FRA4A	Common	4	6000000	11300000
31	FRA4D	Common	4	11300000	35800000
32	FRA4B	Common	4	52700000	59500000
33	FRA4F	Common	4	89512578	97530947
34	FRA4E	Common	4	120800000	123800000
35	FRA4C	Common	4	139500000	141500000
36	FRA5E	Common	5	36698721	36800031
37	FRA5A	Common	5	28900000	42500000
38	FRA5H	Common	5	58582694	60221801
39	FRA5D	Common	5	93746804	93916228
40	FRA5B	Common	5	92300000	98200000
41	FRA5F	Common	5	98200000	109600000
42	FRA5C	Common	5	130600000	136200000
43	FRA5G	Rare	5	168500000	180915260
44	FRA6B	Common	6	4200000	7100000
45	FRA6A	Rare	6	13400000	15200000
46	FRA6C	Common	6	25200000	27000000
47	FRA6H	Common	6	27911017	37266641
48	FRA6D	Common	6	70000000	75900000
49	FRA6G	Common	6	88000000	93100000
50	FRA6F	Common	6	111684663	112675612
51	FRA6E	Common	6	160310121	163537804
52	FRA7B	Common	7	0	7300000
53	FRA7C	Common	7	35000000	37200000
54	FRA7D	Common	7	43300000	45400000
55	FRA7A	Rare	7	54000000	58000000
56	FRA7J	Common	7	59900000	77500000
57	FRA7E	Common	7	79779087	84727000
58	FRA7F	Common	7	98000000	107400000
59	FRA7K	Common	7	110246000	110439000
60	FRA7G	Common	7	111438641	116380617
61	FRA7H	Common	7	130156268	130320817
62	FRA7I	Common	7	143828403	145799234
63	FRA8F	Rare	8	66000000	73900000
64	FRA8B	Common	8	87054356	87232189
65	FRA8A	Rare	8	101600000	106200000
66	FRA8C	Common	8	124353450	128318497
67	FRA8E	Rare	8	117700000	127300000
68	FRA8D	Common	8	139900000	146364022
69	FRA9G	Common	9	17138368	17487086
70	FRA9A	Rare	9	19900000	33200000
71	FRA9C	Common	9	19900000	33200000
72	FRA9F	Common	9	50700000	65900000
73	FRA9D	Common	9	96924625	97106197
74	FRA9E	Common	9	108383900	118069329
75	FRA9B	Rare	9	114900000	117700000
76	FRA10G	Common	10	42300000	52900000
77	FRA10C	Common	10	52900000	70600000
78	FRA10D	Common	10	67349725	69125933
79	FRA10A	Rare	10	89500000	97000000
80	FRA10E	Common	10	112987340	113136936
81	FRA10B	Rare	10	111900000	114900000
82	FRA10F	Common	10	119100000	127500000
83	FRA11C	Common	11	16200000	21700000
84	FRA11I	Rare	11	16200000	21700000
85	FRA11D	Common	11	26100000	27200000
86	FRA11E	Common	11	31912313	33995492
87	FRA11H	Common	11	63400000	77100000
88	FRA11A	Rare	11	68400000	70400000
89	FRA11F	Common	11	82842703	85017614
90	FRA11G	Common	11	113109646	117672914
91	FRA11B	Rare	11	114500000	121200000
92	FRA12A	Rare	12	46400000	54900000
93	FRA12B	Common	12	80300000	92600000
94	FRA12E	Common	12	109000000	133851895
95	FRA12D	Rare	12	112300000	114300000
96	FRA12C	Rare	12	114300000	120700000
97	FRA13A	Common	13	34454088	35070897
98	FRA13B	Common	13	55300000	73300000
99	FRA13C	Common	13	59600000	62300000
100	FRA13E	Common	13	72182675	75285499
101	FRA13D	Common	13	95000000	101700000
102	FRA14B	Common	14	58100000	67900000
103	FRA14C	Common	14	68246478	68430607
104	FRA15A	Common	15	58867639	59059459
105	FRA16A	Rare	16	14800000	16800000
106	FRA16E	Rare	16	24200000	28100000
107	FRA16C	Common	16	63917503	63934965
108	FRA16B	Rare	16	66700000	70800000
109	FRA16D	Common	16	76161268	77917106
110	FRA17A	Rare	17	10700000	16000000
111	FRA17B	Common	17	57600000	58300000
112	FRA18A	Common	18	32700000	37200000
113	FRA18B	Common	18	53800000	61600000
114	FRA18C	Rare	18	61600000	66800000
115	FRA18C	Common	18	65406041	65587255
116	FRA19A	Common	19	32400000	59128983
117	FRA19B	Rare	19	0	20000000
118	FRA20B	Common	20	9200000	12100000
119	FRA20A	Rare	20	17900000	21300000
120	FRA22B	Common	22	31998847	32648829
121	FRA22A	Rare	22	37600000	51304566
122	FRAXB	Common	X	6978144	7558235
123	FRAXC	Common	X	29721307	32743792
124	FRAXD	Common	X	140300000	142100000
125	FRAXA	Rare	X	142100000	147100000
126	FRAXE	Rare	X	147100000	155270560
127	FRAXF	Rare	X	147100000	155270560
